# Supplementary material for: The physiological functions of the Cbp2D and Cbp2E proteins are important for insoluble cellulose-dependent growth in Cellvibrio japonicus
Source: Appl Environ Microbiol. 2025 Sep 4;91(10):e00818-25. doi: 10.1128/aem.00818-25 (PMC12542752; doi:10.1128/aem.00818-25)
Supplement: File S2 — Tables S2 and S3. [file aem.00818-25-s0002.xlsx]

## Sheet: Table S2
Table S2. Genes significantly up-regulated on cellulose compared to glucose for C. japonicus cells in exponential growth
Gene ID	Gene Name	Gene Product	log2(FC)	P-value (-log10)		Color Key
CJA_2327	tonB-2	tonB protein	1.71447	8.44694		TBDT-encoding gene
CJA_0842	cirA	TonB-dependent receptor	1.2349	5.29589		CAZyme-encoding gene
CJA_0039	CJA_0039	putative TonB dependent receptor	1.91266	25.4952		Cellulase-encoding gene
CJA_0171	CJA_0171	TonB-dependent receptor	1.35778	25.945		Previously identified as up-regulated in Avicel
CJA_0215	CJA_0215	TonB-dependent receptor	1.1729	6.19338
CJA_0353	CJA_0353	TonB-dependent receptor	1.04822	11.5889
CJA_0565	CJA_0565	putative TonB-dependent receptor	1.48505	7.83941
CJA_0568	CJA_0568	TonB system transport protein ExbB2	1.03802	5.15745
CJA_0569	CJA_0569	TonB system transport protein ExbD2	1.31333	6.58741
CJA_0570	CJA_0570	TonB2 protein	1.21564	4.95877
CJA_0733	CJA_0733	TonB-dependent receptor	1.59436	24.8714
CJA_0982	CJA_0982	protein TonB2	1.05411	3.8848
CJA_1157	CJA_1157	TonB-dependent receptor	1.33169	14.6741
CJA_2246	CJA_2246	TonB-dependent receptor	1.54501	13.348
CJA_2292	CJA_2292	TonB-dependent receptor protein	1.02582	4.55707
CJA_2295	CJA_2295	TonB-dependent receptor protein	1.43415	11.0301
CJA_2298	CJA_2298	TonB-dependent receptor protein	1.21338	6.47976
CJA_3160	CJA_3160	tonB dependent receptor-like protein	1.77607	40.2533
CJA_3244	CJA_3244	TonB-dependent receptor	1.41181	11.1501
CJA_3627	CJA_3627	TonB-dependent receptor	1.34457	9.89276
CJA_0819	abf43M	alpha-L-arabinofuranosidase	1.15261	3.9601
CJA_2710	afc95A	alpha-L-fucosidase	1.38552	11.5068
CJA_2872	agd31A	alpha-glucosidase	1.39705	8.96038
CJA_3248	agd31B	alpha-glucosidase	1.18696	11.0276
CJA_2618	amy13A	alpha amylase	2.12105	16.6291
CJA_1522	amy13B	alpha amylase	1.28893	14.5896
CJA_1402	amy13C	alpha amylase	1.46746	5.91883
CJA_0735	amy13E	alpha-amylase	1.59879	16.4825
CJA_3247	amy13H	alpha-amylase	1.15886	9.19665
CJA_3126	amy13I	alpha-amylase	1.02182	9.44943
CJA_1302	amy13J	alpha amylase	1.61939	24.8094
CJA_2610	bgl2C	beta-galactosidase	1.0532	4.33292
CJA_2869	cbp26A	carbohydrate binding protein	1.55755	9.89707
CJA_2616	cbp2D	carbohydrate binding protein	2.25604	28.1214
CJA_2615	cbp2E	carbohydrate binding protein	2.69675	27.8983
CJA_2469	cbp2F	carbohydrate binding protein	1.16218	5.48992
CJA_3139	cbp33/10B	chitin binding protein	1.82869	21.7536
CJA_2191	cbp33A	carbohydrate binding protein	1.08651	8.68494
CJA_0559	cbp35B	carbohydrate binding protein	1.61289	10.8856
CJA_0494	cbp35C	carbohydrate binding protein	1.16104	6.61396
CJA_1191	cbp6A	carbohydrate binding protein	2.05462	21.8611
CJA_0276	cbp6B	carbohydrate binding protein	1.02676	3.64338
CJA_3300	cbp6C	possible fragment	1.06453	3.73208
CJA_0374	cel45A	cellulase	1.50504	13.4843
CJA_2983	cel5B	endo-1,4-beta glucanase	1.42782	14.7443
CJA_2760	cel5G	cellulase	1.29088	6.78694
CJA_2473	cel6A	cellobiohydrolase cel6A	2.88771	38.1531
CJA_2472	cel9A	endo-1,4-beta glucanase	1.60804	10.7157
CJA_0988	chi18B	endo-chitinase chi18B	1.12978	5.14959
CJA_2611	chi18D	endo-chitinase chi18D	1.06601	3.19077
CJA_3286	ebg98	endo-beta-galactosidase ebg98A	1.17212	5.95556
CJA_3282	fee1B	ferruloyl esterase fee1B	1.2067	5.2739
CJA_0497	gal53A-2	arabinogalactan endo-1,4-beta-galactosidase	1.15841	7.06643
CJA_0732	glu13A	oligo-1,6-glucosidase glu13A	1.21031	17.8225
CJA_0225	glu16A	beta glucanase	1.0045	5.59435
CJA_0816	gly43C	beta-xylosidase/alpha-L-arabinfuranosidase	1.00874	4.6251
CJA_0818	gly43D	beta-xylosidase/alpha-L-arabinfuranosidase	1.26002	5.48759
CJA_0799	gly43E	beta-xylosidase/alpha-L-arabinfuranosidase	1.20615	9.88699
CJA_1316	gly43F	beta-xylosidase/alpha-L-arabinfuranosidase	1.06087	8.8577
CJA_0350	hex20A	N-acetyl-beta-hexosaminidase hex20A	1.11127	7.04045
CJA_2884	lmt23D	lytic murein transglycosylase	1.35585	13.7848
CJA_1882	mal77Q	4-alpha-glucanotransferase	1.1464	16.1235
CJA_2475	man5B	endo- 1,4-beta-mannanase	2.04663	22.0232
CJA_3470	man5C	endo- 1,4-beta-mannanase	1.04865	5.76748
CJA_3252	pbg4A	6-phospho-beta-glucosidase	1.46213	14.7964
CJA_0533	pel1B	pectate lyase	1.17412	4.14056
CJA_0044	pel1C	pectate lyase	1.61246	13.0939
CJA_0042	pel1D	pectate lyase	1.3821	7.86663
CJA_0045	pel1F	pectate lyase	1.62228	13.226
CJA_3120	pel1G	pectate lyase	1.05817	6.08768
CJA_2413	pel3B	pectate lyase	1.82786	18.9261
CJA_2914	pel3C	pectate lyase	1.08584	7.83105
CJA_0172	pga28A	polygalacturonase pga28A	1.30181	6.75074
CJA_0041	pme8A	pectin methylesterase pme8A	1.3754	7.04934
CJA_0181	pme8C	pectin methylesterase pme8C	1.24302	5.16625
CJA_2160	pul13A	pullulanase	1.28344	7.12475
CJA_3161	pul13B	pullulanase	2.12296	35.5771
CJA_2471	xyn10A	endo-1,4-beta-xylanase	1.62229	7.47746
CJA_3280	xyn10B	endo-1,4-beta-xylanase	1.09668	10.3378
CJA_3066	xyn10C	endo-1,4-beta-xylanase	1.38508	8.39874
CJA_2888	xyn10D	endo-1,4-beta-xylanase	1.01517	15.9147
CJA_3763	xyn11A	endo-1,4-beta-xylanase	1.6401	23.0466
CJA_3762	xyn11B	endo-1,4-beta-xylanase	1.65446	7.65532
CJA_3279	xyn5A	endo-1,4-beta-xylanase	1.63851	12.3967
CJA_1590	afuB_2	ABC transporter permease	1.47788	22.4191
CJA_2073	ald	alanine dehydrogenase	1.06076	6.61145
CJA_3016	araD	L-ribulose-5-phosphate 4-epimerase	1.0835	3.52682
CJA_2321	atsB	AtsB	1.15083	7.95924
CJA_2452	cas1	CRISPR-associated protein Cas1	1.41583	15.6933
CJA_2451	cas2	CRISPR-associated protein Cas2	2.03046	17.6558
CJA_2457	cas3	CRISPR-associated helicase Cas3 domain-containing protein	1.20879	18.6054
CJA_2453	cas4	CRISPR-associated protein Cas4	1.1681	18.7919
CJA_2147	cfa1	cyclopropane-fatty-acyl-phospholipid synthase	1.56895	22.521
CJA_3263	cgt13B	cyclomaltodextrin glucanotransferase	1.4033	7.89891
CJA_2945	cheA-1	chemotaxis sensor histidine kinase CheA	1.14608	8.4421
CJA_1853	cheV-2	chemotaxis protein CheV	2.0446	18.7044
CJA_2947	cheY-1	chemotaxis protein CheY	1.08158	11.7921
CJA_0010	CJA_0010	putative nitrate transport system permease	1.04476	3.39678
CJA_0013	CJA_0013	hypothetical protein	1.57023	16.9989
CJA_0026	CJA_0026	hypothetical protein	1.20052	3.11734
CJA_0040	CJA_0040	pectin methylesterase ce8	1.32392	13.2224
CJA_0043	CJA_0043	pectin methylesterase ce8	1.48779	10.7301
CJA_0131	CJA_0131	IS66 family element, Orf2 protein	1.37271	5.35778
CJA_0149	CJA_0149	phosphate regulon sensor protein PhoR	1.41212	10.2512
CJA_0155	CJA_0155	hypothetical protein	1.87434	17.444
CJA_0173	CJA_0173	hypothetical protein	2.09708	17.0485
CJA_0174	CJA_0174	dehydratase	1.59979	18.6947
CJA_0175	CJA_0175	proton-translocating nicotinamide nucleotide transhydrogenase subunit PntAA	1.27528	6.76242
CJA_0177	CJA_0177	proton-translocating nicotinamide nucleotide transhydrogenase subunit PntB	1.3741	8.50912
CJA_0178	CJA_0178	glyoxylase	1.11393	6.83017
CJA_0182	CJA_0182	putative methyl-accepting chemotaxis protein	1.10089	4.89113
CJA_0197	CJA_0197	acyl-CoA hydrolase	1.10412	6.79636
CJA_0216	CJA_0216	hypothetical protein	1.20133	5.83902
CJA_0217	CJA_0217	Pass1-like protein	1.17184	4.66522
CJA_0218	CJA_0218	tryptophan halogenase	1.199	6.42979
CJA_0221	CJA_0221	hypothetical protein	1.32485	5.17969
CJA_0228	CJA_0228	hypothetical protein	1.35918	8.00655
CJA_0245	CJA_0245	hypothetical protein	1.89203	10.2987
CJA_0248	CJA_0248	Modulator of Rho-dependent transcription termination (ROF) superfamily	1.05109	6.49623
CJA_0252	CJA_0252	hypothetical protein	1.64963	11.9728
CJA_0253	CJA_0253	response regulator receiver domain-containing protein	1.51249	14.7045
CJA_0256	CJA_0256	putative adenylate cyclase	1.34851	13.7274
CJA_0258	CJA_0258	hypothetical protein	1.00764	7.23502
CJA_0259	CJA_0259	efflux ABC transporter permease	1.14561	11.8751
CJA_0261	CJA_0261	putative ABC transporter permease	1.61893	17.0802
CJA_0262	CJA_0262	ABC transporter ATP-binding protein	1.09266	7.18697
CJA_0267	CJA_0267	radical SAM protein	1.70943	17.3349
CJA_0268	CJA_0268	hypothetical protein	1.4897	8.63148
CJA_0273	CJA_0273	peptidase, rhomboid family	1.96196	20.574
CJA_0274	CJA_0274	putative toxin secretion ABC transporter ATP-binding subunit/permease	1.28806	10.3392
CJA_0282	CJA_0282	hypothetical protein	1.36519	7.79716
CJA_0290	CJA_0290	hypothetical protein	1.45501	3.33978
CJA_0313	CJA_0313	hypothetical protein	3.37975	37.3267
CJA_0314	CJA_0314	sensory box protein	1.38804	7.76566
CJA_0322	CJA_0322	hypothetical protein	1.51178	4.75298
CJA_0323	CJA_0323	uroporphyrin-III C-methyltransferase	1.40208	5.31507
CJA_0330	CJA_0330	nitrate permease	1.37664	7.27619
CJA_0331	CJA_0331	hypothetical protein	2.05431	13.6867
CJA_0332	CJA_0332	hypothetical protein	1.23954	4.23307
CJA_0339	CJA_0339	hypothetical protein	2.05328	14.8521
CJA_0340	CJA_0340	hypothetical protein	1.92935	9.09278
CJA_0341	CJA_0341	Rhs family protein	1.66287	14.3425
CJA_0342	CJA_0342	hypothetical protein	1.8873	26.4173
CJA_0343	CJA_0343	RHS Repeat family	1.18819	7.20105
CJA_0346	CJA_0346	gluconate permease	1.07685	4.0251
CJA_0351	CJA_0351	hypothetical protein	1.62818	5.83466
CJA_0352	CJA_0352	AraC family transcriptional regulator domain-containing protein	1.91952	10.1943
CJA_0354	CJA_0354	tryptophan halogenase	1.42764	14.9891
CJA_0355	CJA_0355	Pass1-like protein	1.75201	10.8358
CJA_0356	CJA_0356	tryptophan halogenase	1.44445	12.4078
CJA_0377	CJA_0377	beta-1, 4-galactosyltransferase	1.51029	9.76768
CJA_0378	CJA_0378	alpha/beta hydrolase family protein	1.16434	9.66013
CJA_0379	CJA_0379	putative homoserine/homoserine lactone efflux protein	1.01534	3.11938
CJA_0380	CJA_0380	hypothetical protein	1.73628	14.4379
CJA_0381	CJA_0381	hypothetical protein	1.87451	11.7663
CJA_0382	CJA_0382	hypothetical protein	1.0436	3.78535
CJA_0431	CJA_0431	hypothetical protein	1.61367	10.1365
CJA_0432	CJA_0432	srpA-like protein	1.35074	10.5457
CJA_0455	CJA_0455	hypothetical protein	1.20355	8.22354
CJA_0493	CJA_0493	hypothetical protein	2.3986	8.14255
CJA_0495	CJA_0495	hypothetical protein	1.20809	21.2221
CJA_0526	CJA_0526	hypothetical protein	1.28393	10.4988
CJA_0527	CJA_0527	hypothetical protein	1.53508	8.19359
CJA_0528	CJA_0528	nitrate ABC transporter permease	1.43408	6.81656
CJA_0529	CJA_0529	AGR_L_1886p; similar to protein from oscillatoriacean cyanobacterium	1.66368	9.24155
CJA_0538	CJA_0538	hypothetical protein	1.24882	17.8726
CJA_0539	CJA_0539	hypothetical protein	1.02825	5.63574
CJA_0548	CJA_0548	putative xanthine dehydrogenase accessory factor XdhC	1.08381	5.01185
CJA_0549	CJA_0549	putative OHCU decarboxylase	1.09973	5.00945
CJA_0553	CJA_0553	hypothetical protein	1.32434	5.13153
CJA_0555	CJA_0555	transposase	1.39098	12.4778
CJA_0556	CJA_0556	transposase	1.45458	8.61707
CJA_0557	CJA_0557	hypothetical protein	1.50502	13.833
CJA_0558	CJA_0558	hypothetical protein	1.59257	8.70687
CJA_0562	CJA_0562	hypothetical protein	1.14932	2.77405
CJA_0563	CJA_0563	putative adenosine deaminase	1.55992	8.26154
CJA_0564	CJA_0564	hypothetical protein	1.76046	5.22598
CJA_0566	CJA_0566	hypothetical protein	1.38842	6.94068
CJA_0567	CJA_0567	TolR	1.29788	5.88386
CJA_0571	CJA_0571	tetratricopeptide repeat domain-containing protein	1.10794	5.10426
CJA_0572	CJA_0572	methylthioadenosine phosphorylase	1.00181	4.78823
CJA_0584	CJA_0584	adenosine deaminase	1.35992	10.9497
CJA_0585	CJA_0585	hypothetical protein	1.69529	7.08985
CJA_0588	CJA_0588	hypothetical protein	1.90236	12.5375
CJA_0591	CJA_0591	hypothetical protein	1.35612	16.3249
CJA_0592	CJA_0592	microcystin dependent protein/MdpB	1.6101	26.5891
CJA_0593	CJA_0593	microcystin dependent protein/MdpB	1.58868	21.1362
CJA_0594	CJA_0594	hypothetical protein	1.75637	25.9727
CJA_0595	CJA_0595	hypothetical protein	1.83243	16.8057
CJA_0596	CJA_0596	GNAT family acetyltransferase	1.82049	21.3121
CJA_0597	CJA_0597	hypothetical protein	1.09116	7.03014
CJA_0607	CJA_0607	hypothetical protein	1.76379	8.19606
CJA_0613	CJA_0613	hypothetical protein	1.15181	8.37612
CJA_0615	CJA_0615	hypothetical protein	1.18863	5.38337
CJA_0623	CJA_0623	putative chain length determinant protein EpsF	1.00571	6.0333
CJA_0631	CJA_0631	hypothetical protein	1.31269	16.5092
CJA_0632	CJA_0632	putative DNA helicase II	1.30047	10.5272
CJA_0734	CJA_0734	tryptophan halogenase	1.75703	9.63378
CJA_0738	CJA_0738	hypothetical protein	1.31621	3.55087
CJA_0774	CJA_0774	membrane protein	1.20563	10.5378
CJA_0779	CJA_0779	hypothetical protein	1.10873	11.7392
CJA_0780	CJA_0780	ISCja2, transposase	1.22512	3.03556
CJA_0800	CJA_0800	putative TonB-dependent receptor	1.10729	12.8099
CJA_0803	CJA_0803	hypothetical protein	1.26171	5.95955
CJA_0804	CJA_0804	hypothetical protein	1.54305	11.2837
CJA_0820	CJA_0820	hypothetical protein	2.1293	11.8779
CJA_0821	CJA_0821	hypothetical protein	1.96359	10.5461
CJA_0822	CJA_0822	transposase	2.17665	10.0617
CJA_0823	CJA_0823	transposase	1.91586	13.4551
CJA_0824	CJA_0824	hypothetical protein	1.34255	13.5136
CJA_0825	CJA_0825	hypothetical protein	1.46653	7.03324
CJA_0826	CJA_0826	ParB-like nuclease domain	1.79949	10.9452
CJA_0827	CJA_0827	ParB-like nuclease domain	1.87664	10.3024
CJA_0828	CJA_0828	putative lipoprotein	1.11919	6.8632
CJA_0829	CJA_0829	hypothetical protein	1.13795	9.74147
CJA_0830	CJA_0830	fibronectin type III domain-containing protein	1.47191	9.11133
CJA_0831	CJA_0831	Cellulose or protein binding domain-containing protein	1.29902	5.00475
CJA_0832	CJA_0832	hypothetical protein	1.08211	3.19675
CJA_0841	CJA_0841	diguanylate cyclase	1.20881	4.43741
CJA_0847	CJA_0847	transcriptional regulator	1.14126	11.7945
CJA_0848	CJA_0848	cation symporter	1.28207	20.6123
CJA_0865	CJA_0865	cytochrome c oxidase subunit II	2.81524	33.7862
CJA_0866	CJA_0866	cytochrome c oxidase subunit I	2.48758	17.7876
CJA_0868	CJA_0868	Cytochrome c oxidase subunit III	2.59171	29.5174
CJA_0869	CJA_0869	hypothetical protein	2.56834	25.3025
CJA_0870	CJA_0870	hypothetical protein	2.0829	18.1402
CJA_0871	CJA_0871	hypothetical protein	2.68376	36.6042
CJA_0872	CJA_0872	cytochrome oxidase assembly protein	2.12551	11.7354
CJA_0874	CJA_0874	hypothetical protein	2.19489	36.1853
CJA_0875	CJA_0875	SCO1/SenC superfamily	2.39766	19.4388
CJA_0876	CJA_0876	hypothetical protein	3.5816	47.6063
CJA_0920	CJA_0920	YbaK / prolyl-tRNA synthetases associated domain-containing protein	1.66529	10.7952
CJA_0930	CJA_0930	hypothetical protein	1.39912	8.67064
CJA_0938	CJA_0938	hypothetical protein	1.63848	12.5381
CJA_0939	CJA_0939	nitrate transporter system, ATPase component	1.88023	13.0726
CJA_0940	CJA_0940	hypothetical protein	2.11352	11.3532
CJA_0941	CJA_0941	putative TPR domain-containing protein	1.26855	10.0918
CJA_0945	CJA_0945	transmembrane protein	1.69743	10.19
CJA_0946	CJA_0946	sulfatase	1.74666	14.1431
CJA_0947	CJA_0947	hypothetical protein	1.14131	12.05
CJA_0949	CJA_0949	hypothetical protein	1.30127	11.547
CJA_0950	CJA_0950	hypothetical protein	1.64981	11.4314
CJA_0952	CJA_0952	hypothetical protein	1.48879	12.7659
CJA_0954	CJA_0954	two-component hybrid sensor and regulator	1.14914	4.10271
CJA_0955	CJA_0955	hypothetical protein	2.03687	5.41207
CJA_0956	CJA_0956	amide-urea binding protein	1.46261	5.57798
CJA_0957	CJA_0957	amino acid/sugar ABC transporter permease	1.24071	4.11621
CJA_0959	CJA_0959	ABC transporter ATP-binding protein	1.27029	6.40599
CJA_0960	CJA_0960	ABC transporter ATP-binding protein	1.01954	6.24688
CJA_0962	CJA_0962	hypothetical protein	1.47311	3.5226
CJA_0978	CJA_0978	hypothetical protein	1.84488	21.5532
CJA_0979	CJA_0979	hypothetical protein	1.25747	15.3179
CJA_0997	CJA_0997	hypothetical protein	1.43891	5.18382
CJA_0998	CJA_0998	putative lipoprotein	1.07138	6.86941
CJA_1053	CJA_1053	hypothetical protein	1.60562	7.8148
CJA_1093	CJA_1093	16 kDa heat shock protein A	2.30854	17.4078
CJA_1106	CJA_1106	hypothetical protein	1.22374	6.21273
CJA_1128	CJA_1128	hypothetical protein	3.40293	44.7091
CJA_1130	CJA_1130	hypothetical protein	1.18005	4.97711
CJA_1136	CJA_1136	UxaA family hydrolase	1.10932	2.76846
CJA_1138	CJA_1138	AGR_L_807p	1.13501	7.75576
CJA_1158	CJA_1158	hypothetical protein	1.3776	24.0053
CJA_1159	CJA_1159	tryptophan halogenase	1.51725	13.1594
CJA_1187	CJA_1187	methyl-accepting chemotaxis protein	1.43909	13.685
CJA_1188	CJA_1188	chemotaxis protein methyltransferase CheR	1.21366	10.5202
CJA_1189	CJA_1189	response regulator	1.20788	8.93422
CJA_1190	CJA_1190	response regulator receiver domain-containing protein	1.23534	6.44219
CJA_1195	CJA_1195	hypothetical protein	1.3909	6.3135
CJA_1196	CJA_1196	EF hand domain-containing protein	2.09178	18.4751
CJA_1199	CJA_1199	2-nitropropane dioxygenase	1.87694	21.0933
CJA_1200	CJA_1200	hypothetical protein	2.07838	21.85
CJA_1203	CJA_1203	diguanylate cyclase	1.15764	12.8889
CJA_1206	CJA_1206	hypothetical protein	1.51122	7.7252
CJA_1217	CJA_1217	antirestriction protein family protein	1.63463	12.2404
CJA_1218	CJA_1218	putative lipoprotein	3.25488	46.6877
CJA_1221	CJA_1221	hypothetical protein	2.90732	45.2446
CJA_1222	CJA_1222	hypothetical protein	2.21479	36.8208
CJA_1223	CJA_1223	hypothetical protein	2.03129	25.4424
CJA_1224	CJA_1224	putative lipoprotein	1.84868	10.1218
CJA_1225	CJA_1225	hypothetical protein	1.97648	5.88192
CJA_1226	CJA_1226	invertase/recombinase like protein	2.16387	23.3183
CJA_1227	CJA_1227	putative lipoprotein	2.52174	34.0159
CJA_1228	CJA_1228	hypothetical protein	2.47291	24.5723
CJA_1229	CJA_1229	hypothetical protein	1.52844	7.50092
CJA_1230	CJA_1230	putative two-component transcriptional regulator, LuxR family	2.00352	23.2808
CJA_1231	CJA_1231	hypothetical protein	1.45396	15.3977
CJA_1233	CJA_1233	TraG/TraD family	1.10949	4.88634
CJA_1234	CJA_1234	hypothetical protein	1.69282	8.9054
CJA_1237	CJA_1237	putative branched-chain amino acid ABC transporter ATP-binding protein	1.14202	9.23606
CJA_1239	CJA_1239	ABC transporter permease	1.15672	4.02105
CJA_1240	CJA_1240	Branched-chain amino acid transport system / permease domain-containing protein	1.30723	5.24447
CJA_1241	CJA_1241	ABC transporter substrate-binding protein	1.20389	7.20506
CJA_1243	CJA_1243	urea amidolyase	1.01209	3.91466
CJA_1254	CJA_1254	interruption-N	1.29905	4.12517
CJA_1257	CJA_1257	interruption-C	1.41572	5.08625
CJA_1258	CJA_1258	hypothetical protein	1.6862	9.55387
CJA_1259	CJA_1259	ParB-like nuclease domain	1.45542	28.0773
CJA_1260	CJA_1260	IS66 family element, transposase	1.63417	4.76323
CJA_1263	CJA_1263	hypothetical protein	1.67176	24.2774
CJA_1264	CJA_1264	hypothetical protein	1.83555	35.407
CJA_1266	CJA_1266	hypothetical protein	1.87995	18.9033
CJA_1282	CJA_1282	hypothetical protein	1.37124	6.56199
CJA_1284	CJA_1284	spore Coat protein U domain-containing protein	3.26423	45.0307
CJA_1285	CJA_1285	putative type 1 pili pilus subunit	2.81391	26.1837
CJA_1290	CJA_1290	putative type 1 pili tip component	1.2845	6.55666
CJA_1292	CJA_1292	cartilage oligomeric matrix protein	1.56881	11.7157
CJA_1294	CJA_1294	regulatory P domain of the subtilisin-like proprotein	1.84244	10.9867
CJA_1295	CJA_1295	hypothetical protein	1.20755	6.79287
CJA_1303	CJA_1303	hypothetical protein	1.20049	7.8044
CJA_1309	CJA_1309	hypothetical protein	1.26125	6.96311
CJA_1310	CJA_1310	hypothetical protein	1.91557	29.227
CJA_1315	CJA_1315	transporter	1.26361	5.86195
CJA_1317	CJA_1317	putative lipoprotein	1.24272	14.1082
CJA_1331	CJA_1331	sensory box/GGDEF domain/EAL domain-containing protein	1.00167	7.15513
CJA_1375	CJA_1375	cyd operon protein YbgT	1.23164	4.66296
CJA_1382	CJA_1382	methyl-accepting chemotaxis protein	1.95357	18.2996
CJA_1383	CJA_1383	hypothetical protein	1.74097	4.33965
CJA_1384	CJA_1384	hypothetical protein	1.84383	15.2818
CJA_1385	CJA_1385	hypothetical protein	1.32493	28.0294
CJA_1388	CJA_1388	hypothetical protein	1.53967	13.9925
CJA_1400	CJA_1400	diguanylate cyclase	1.89546	22.2134
CJA_1401	CJA_1401	extracellular solute-binding protein domain-containing protein	2.18575	20.3723
CJA_1403	CJA_1403	alkaline phosphatase III	1.16244	4.95002
CJA_1421	CJA_1421	IS3 family element, transposase orfB	1.50062	19.3566
CJA_1422	CJA_1422	glycosyl transferase family protein	1.56807	29.4664
CJA_1425	CJA_1425	hypothetical protein	1.98939	21.3532
CJA_1426	CJA_1426	putative sigma 54 modulation protein	1.91225	28.192
CJA_1427	CJA_1427	transposase	1.57749	2.68784
CJA_1500	CJA_1500	hypothetical protein	1.22653	4.9135
CJA_1515	CJA_1515	putative membrane-fusion protein	2.44915	28.4154
CJA_1516	CJA_1516	putative toxin secretion ABC transporter ATP-binding subunit/permease	2.22115	30.6244
CJA_1518	CJA_1518	hypothetical protein	1.14377	6.62044
CJA_1519	CJA_1519	hypothetical protein	1.07981	5.77219
CJA_1521	CJA_1521	hypothetical protein	1.32432	19.215
CJA_1527	CJA_1527	hypothetical protein	1.46762	26.7864
CJA_1549	CJA_1549	rrf2 family protein	1.38848	15.4415
CJA_1550	CJA_1550	hypothetical protein	1.66657	22.8994
CJA_1557	CJA_1557	hypothetical protein	1.14907	8.38157
CJA_1558	CJA_1558	hypothetical protein	1.43029	20.8408
CJA_1567	CJA_1567	hypothetical protein	1.09896	7.72877
CJA_1572	CJA_1572	putative TonB dependent receptor	1.63791	10.2372
CJA_1573	CJA_1573	Ser/Thr protein phosphatase family protein family	1.57297	14.1352
CJA_1575	CJA_1575	polyphosphate kinase family protein	1.37461	11.3732
CJA_1589	CJA_1589	hypothetical protein	1.15555	10.1507
CJA_1592	CJA_1592	ABC transporter ATP-binding protein	1.28223	6.74079
CJA_1593	CJA_1593	hypothetical protein	1.00828	6.66404
CJA_1594	CJA_1594	hypothetical protein	1.16243	4.84741
CJA_1600	CJA_1600	Aspartyl/Asparaginyl beta-hydroxylase family	1.06004	14.4784
CJA_1601	CJA_1601	hypothetical protein	1.02144	12.3228
CJA_1659	CJA_1659	AraC family transcriptional regulator	1.5031	6.96666
CJA_1710	CJA_1710	hypothetical protein	1.03749	7.23564
CJA_1711	CJA_1711	hypothetical protein	1.39966	6.51429
CJA_1730	CJA_1730	hypothetical protein	1.20781	24.2469
CJA_1778	CJA_1778	DNA internalization-related competence protein ComEC/Rec2	1.05068	5.23829
CJA_1808	CJA_1808	EAL domain/GGDEF domain-containing protein	1.18439	7.97946
CJA_1814	CJA_1814	putative signal transduction protein	1.31654	16.1825
CJA_1815	CJA_1815	hypothetical protein	1.19655	8.97606
CJA_1816	CJA_1816	hypothetical protein	1.76804	26.1875
CJA_1817	CJA_1817	hypothetical protein	1.68245	14.3795
CJA_1818	CJA_1818	hypothetical protein	1.41206	13.265
CJA_1819	CJA_1819	hypothetical protein	1.30382	11.7195
CJA_1820	CJA_1820	hypothetical protein	1.16211	13.1067
CJA_1851	CJA_1851	transposase	2.26315	14.0634
CJA_1859	CJA_1859	hypothetical protein	1.79698	15.0619
CJA_1860	CJA_1860	N-acetyltransferase and transcription factor-like protein	1.74174	9.02706
CJA_1862	CJA_1862	penicillin amidase family protein	1.40806	24.4721
CJA_1864	CJA_1864	hypothetical protein	2.08666	28.3919
CJA_1865	CJA_1865	hypothetical protein	2.18249	13.1827
CJA_1866	CJA_1866	dipeptidase	1.99774	14.0097
CJA_1868	CJA_1868	TonB-dependent receptor protein	1.21058	16.15
CJA_1870	CJA_1870	peptide synthase	1.23589	15.1136
CJA_1871	CJA_1871	amino acid adenylation domain-containing protein	1.46472	10.0848
CJA_1872	CJA_1872	putative syrP protein	1.9623	14.2507
CJA_1873	CJA_1873	thioesterase	1.63331	8.20193
CJA_1874	CJA_1874	MbtH-like protein	1.47144	12.1521
CJA_1875	CJA_1875	diaminobutyrate--2-oxoglutarate aminotransferase	1.61824	9.26381
CJA_1876	CJA_1876	hypothetical protein	1.93306	10.1674
CJA_1877	CJA_1877	hypothetical protein	1.79587	5.02182
CJA_1878	CJA_1878	peptide synthase	1.00601	4.61623
CJA_1879	CJA_1879	hypothetical protein	2.41028	17.0156
CJA_1881	CJA_1881	hypothetical protein	1.34331	9.63165
CJA_1898	CJA_1898	putative sensory box histidine kinase/response regulator	1.05079	15.7994
CJA_1971	CJA_1971	pseudouridine synthase Rlu family protein	3.19014	17.6751
CJA_2029	CJA_2029	putative msrA, pms peptide methionine sulfoxide reductase	1.10842	23.3831
CJA_2032	CJA_2032	putative regulatory lipoprotein	1.06343	4.28056
CJA_2060	CJA_2060	hypothetical protein	1.26372	14.9233
CJA_2061	CJA_2061	sensory box/GGDEF family protein	1.0501	9.92459
CJA_2076	CJA_2076	hypothetical protein	1.03842	5.03365
CJA_2086	CJA_2086	methyl-accepting chemotaxis protein	1.36686	20.1899
CJA_2092	CJA_2092	hypothetical protein	2.25928	18.2927
CJA_2093	CJA_2093	Rhs family protein	2.01124	22.6085
CJA_2094	CJA_2094	IS66 family element, Orf1 protein	2.54219	2.4038
CJA_2096	CJA_2096	RHS Repeat family	1.8626	20.8686
CJA_2097	CJA_2097	IS66 family element, transposase	1.12485	4.24336
CJA_2099	CJA_2099	IS66 family element, Orf2 protein	3.17598	8.77465
CJA_2101	CJA_2101	putative cytoplasmic membrane protein	1.56685	15.1468
CJA_2111	CJA_2111	Auxin Efflux Carrier superfamily	1.22793	10.1203
CJA_2112	CJA_2112	ammonium transporter	1.13207	5.5167
CJA_2126	CJA_2126	hypothetical protein	1.03272	4.00709
CJA_2151	CJA_2151	hypothetical protein	1.55588	7.59291
CJA_2154	CJA_2154	hypothetical protein	1.37366	17.5445
CJA_2157	CJA_2157	ribosome modulation factor	2.3229	18.9291
CJA_2161	CJA_2161	NAD-specific glutamate dehydrogenase	1.54129	14.5213
CJA_2169	CJA_2169	hypothetical protein	1.15122	8.75502
CJA_2179	CJA_2179	hypothetical protein	1.21574	3.51028
CJA_2184	CJA_2184	sensory box histidine kinase	1.02138	10.2251
CJA_2207	CJA_2207	membrane-associated phospholipid phosphatase	1.59806	10.4373
CJA_2234	CJA_2234	SufS subfamily cysteine desulfurase	1.14656	23.4098
CJA_2236	CJA_2236	Helix-turn-helix domain-containing protein	1.77033	14.2085
CJA_2238	CJA_2238	Rhodanese-like domain-containing protein	2.06471	25.9323
CJA_2239	CJA_2239	hypothetical protein	1.60145	8.22579
CJA_2245	CJA_2245	hypothetical protein	1.02362	4.37083
CJA_2247	CJA_2247	unidentified transporter-ATP binding	1.65014	14.6906
CJA_2248	CJA_2248	nitroreductase family protein	1.14235	6.01307
CJA_2249	CJA_2249	extracellular solute-binding protein	1.48339	9.77685
CJA_2250	CJA_2250	ABC transporter domain-containing protein	1.45099	8.80158
CJA_2251	CJA_2251	Binding-protein-dependent transport systems inner membrane component domain-containing protein	1.67783	9.62589
CJA_2252	CJA_2252	ABC transporter permease	1.81801	8.60046
CJA_2253	CJA_2253	GntR family transcriptional regulator	1.08841	6.00455
CJA_2254	CJA_2254	putative oxidoreductase	1.13589	7.77607
CJA_2255	CJA_2255	ferredoxin, 4Fe-4S	1.33131	7.69213
CJA_2256	CJA_2256	ABC transporter substrate-binding protein	1.17732	6.04014
CJA_2257	CJA_2257	ABC transporter permease	1.04673	4.95228
CJA_2258	CJA_2258	ABC transporter ATP-binding protein	1.0937	5.31356
CJA_2261	CJA_2261	AGR_L_4p; AP000731	1.04637	4.48448
CJA_2262	CJA_2262	protein phosphatase family protein	1.21072	6.65414
CJA_2263	CJA_2263	formate/nitrate transporter	1.16993	3.80971
CJA_2264	CJA_2264	hypothetical protein	1.45742	4.53399
CJA_2265	CJA_2265	putative ABC transporter oligopeptide binding protein OppA	1.55761	13.2489
CJA_2266	CJA_2266	alkanesulfonate monooxygenase	1.37756	6.89914
CJA_2267	CJA_2267	putative TonB dependent receptor	1.77977	10.7063
CJA_2268	CJA_2268	hypothetical protein	2.28081	9.08577
CJA_2269	CJA_2269	hypothetical protein	2.39484	10.7693
CJA_2270	CJA_2270	acyl-CoA dehydrogenase family protein	1.84467	8.55702
CJA_2271	CJA_2271	putative sulfonate monooxygenase	1.25394	5.19398
CJA_2272	CJA_2272	hypothetical protein	1.03929	2.92188
CJA_2275	CJA_2275	putative amidotransferase	1.1617	8.07037
CJA_2276	CJA_2276	serine/threonine protein kinase	1.02653	6.31103
CJA_2281	CJA_2281	response regulator	1.13589	6.16879
CJA_2287	CJA_2287	putative tonB-dependent receptor protein	1.26798	8.84626
CJA_2288	CJA_2288	hypothetical protein	1.98578	12.9111
CJA_2289	CJA_2289	hypothetical protein	2.29898	18.392
CJA_2290	CJA_2290	ABC transporter permease	1.62352	10.0288
CJA_2291	CJA_2291	extracellular solute-binding protein	1.33586	5.90277
CJA_2306	CJA_2306	hypothetical protein	1.08174	5.88997
CJA_2312	CJA_2312	ferrisiderophore receptor-like protein	1.04698	5.8462
CJA_2313	CJA_2313	ABC transporter ATP-binding protein	1.3477	7.36753
CJA_2314	CJA_2314	ABC transporter ATP-binding protein	1.28206	6.74568
CJA_2315	CJA_2315	xenobiotic compound monooxygenase, DszA family subunit A	1.36819	5.47058
CJA_2316	CJA_2316	hypothetical protein	1.73104	21.1972
CJA_2317	CJA_2317	putative dibenzothiophene desulfurization enzyme B	1.66719	9.30816
CJA_2318	CJA_2318	hypothetical protein	2.52128	11.2971
CJA_2319	CJA_2319	HlyD family secretion protein	1.18588	3.50487
CJA_2323	CJA_2323	AtsB	1.34582	5.0881
CJA_2324	CJA_2324	putative ABC transporter substrate binding protein	1.77031	10.6226
CJA_2325	CJA_2325	hypothetical protein	1.83556	10.8853
CJA_2326	CJA_2326	hypothetical protein	2.13348	10.8019
CJA_2330	CJA_2330	hypothetical protein	1.93685	9.43863
CJA_2331	CJA_2331	putative dibenzothiophene desulfurization enzyme B	1.43225	12.3012
CJA_2333	CJA_2333	putative tonB-dependent receptor protein	1.30442	6.36255
CJA_2334	CJA_2334	putative dibenzothiophene desulfurization enzyme B	1.05262	4.58581
CJA_2336	CJA_2336	hypothetical protein	1.16026	4.57002
CJA_2337	CJA_2337	putative dibenzothiophene desulfurization enzyme B	1.44067	6.86468
CJA_2338	CJA_2338	hypothetical protein	1.74596	6.18242
CJA_2339	CJA_2339	hypothetical protein	1.79622	2.87578
CJA_2340	CJA_2340	ABC transporter ATP-bind protein/membrane protein	1.17548	4.4848
CJA_2342	CJA_2342	molybdenum-pterin-binding domain-containing protein	1.39461	9.01109
CJA_2343	CJA_2343	AtsC	1.22089	5.00955
CJA_2345	CJA_2345	Rhodanese-like domain-containing protein	2.42428	25.6985
CJA_2346	CJA_2346	hypothetical protein	1.32783	8.14165
CJA_2347	CJA_2347	sulfate ABC transporter permease CysW	1.27992	7.26127
CJA_2348	CJA_2348	sulfate ABC transporter permease CysT	1.15718	10.0409
CJA_2350	CJA_2350	transporter, major facilitator family subfamily	1.34156	9.84188
CJA_2360	CJA_2360	putative lipoprotein	1.24336	8.62357
CJA_2361	CJA_2361	putative TonB-dependent receptor	1.47228	12.9096
CJA_2362	CJA_2362	hypothetical protein	1.01717	11.6355
CJA_2377	CJA_2377	hypothetical protein	1.01099	8.21954
CJA_2385	CJA_2385	MSHA biogenesis protein MshQ	1.17506	6.87796
CJA_2386	CJA_2386	putative MSHA biogenesis protein MshP	1.39985	15.5464
CJA_2387	CJA_2387	hypothetical protein	1.76042	33.3418
CJA_2389	CJA_2389	msha pilin protein mshc	2.24265	23.4453
CJA_2390	CJA_2390	hypothetical protein	3.16049	37.1054
CJA_2391	CJA_2391	hypothetical protein	1.47997	12.0124
CJA_2393	CJA_2393	hypothetical protein	1.53848	16.1569
CJA_2395	CJA_2395	putative MSHA biogenesis protein MshN	1.03812	6.73137
CJA_2398	CJA_2398	MSHA biogenesis protein MshK	1.37185	11.0473
CJA_2399	CJA_2399	putative MSHA biogenesis protein MshJ	1.6217	13.7994
CJA_2400	CJA_2400	MSHA biogenesis protein MshI	1.39979	19.2559
CJA_2407	CJA_2407	hypothetical protein	1.20924	8.11074
CJA_2412	CJA_2412	hypothetical protein	1.53548	13.6808
CJA_2414	CJA_2414	BNR/Asp-box repeat domain-containing protein	1.01198	7.67186
CJA_2427	CJA_2427	putative exosortase interaction domain-containing protein	1.45884	15.3243
CJA_2444	CJA_2444	histidine kinase sensor protein	1.74993	21.8157
CJA_2445	CJA_2445	two-component response regulator	1.90557	23.7076
CJA_2447	CJA_2447	protein MorA	1.12549	22.2288
CJA_2456	CJA_2456	CRISPR-associated protein Cas5	1.08557	8.28938
CJA_2458	CJA_2458	hypothetical protein	1.57521	11.8418
CJA_2459	CJA_2459	putative TonB-dependent receptor	1.45475	6.28333
CJA_2460	CJA_2460	EAL domain-containing protein	1.44124	12.4492
CJA_2461	CJA_2461	putative sensor/response hybrid	1.4867	12.0771
CJA_2462	CJA_2462	hypothetical protein	1.43654	10.5864
CJA_2470	CJA_2470	hypothetical protein	1.40295	2.49087
CJA_2474	CJA_2474	hypothetical protein	3.56437	35.3761
CJA_2476	CJA_2476	hypothetical protein	2.76047	18.908
CJA_2486	CJA_2486	hypothetical protein	1.29295	7.75683
CJA_2499	CJA_2499	extracellular polysaccharide production regulatory protein	1.60068	10.9136
CJA_2503	CJA_2503	hypothetical protein	1.86957	17.7982
CJA_2505	CJA_2505	hypothetical protein	1.23385	11.3668
CJA_2506	CJA_2506	hypothetical protein	1.2649	9.68667
CJA_2507	CJA_2507	hypothetical protein	1.41817	12.9108
CJA_2511	CJA_2511	hypothetical protein	1.76285	16.9773
CJA_2512	CJA_2512	Integrase core domain-containing protein	1.3128	18.9408
CJA_2538	CJA_2538	plasmolipin	1.42565	8.34902
CJA_2549	CJA_2549	shikimate kinase	1.37895	9.47047
CJA_2558	CJA_2558	signal-transducing histidine kinase	1.32428	9.4652
CJA_2559	CJA_2559	two-component response regulator	1.70365	10.5714
CJA_2560	CJA_2560	response regulator	1.43985	11.5351
CJA_2562	CJA_2562	SpoVR family protein	1.46619	28.6685
CJA_2563	CJA_2563	hypothetical protein	1.67727	24.9219
CJA_2564	CJA_2564	protein kinase	1.85169	21.2113
CJA_2573	CJA_2573	HD domain-containing protein	1.20596	10.4904
CJA_2614	CJA_2614	hypothetical protein	2.50121	26.4926
CJA_2617	CJA_2617	hypothetical protein	2.2139	32.3462
CJA_2620	CJA_2620	hypothetical protein	2.03019	13.4763
CJA_2621	CJA_2621	IS66 family element, Orf2 protein	2.79647	2.51612
CJA_2622	CJA_2622	IS66 family element, transposase	1.09454	5.72908
CJA_2623	CJA_2623	Rhs family protein	1.49484	9.9888
CJA_2639	CJA_2639	PAS domain S-box protein	1.77168	22.3785
CJA_2708	CJA_2708	hypothetical protein	1.73261	12.6928
CJA_2711	CJA_2711	hypothetical protein	1.80952	5.60073
CJA_2712	CJA_2712	hypothetical protein	1.42563	7.67017
CJA_2713	CJA_2713	tryptophan halogenase	1.28854	8.01555
CJA_2714	CJA_2714	hypothetical protein	1.2522	7.44895
CJA_2718	CJA_2718	ABC transporter substrate-binding protein	1.05607	3.69097
CJA_2744	CJA_2744	hypothetical protein	1.14296	6.58117
CJA_2761	CJA_2761	hypothetical protein	1.69387	7.08781
CJA_2762	CJA_2762	AraC family transcriptional regulator domain-containing protein	1.37734	8.81022
CJA_2771	CJA_2771	pentapeptide repeat domain-containing protein	1.9387	24.0859
CJA_2834	CJA_2834	sensory box protein	1.03409	11.42
CJA_2852	CJA_2852	hypothetical protein	1.57949	6.99955
CJA_2870	CJA_2870	hypothetical protein	2.29824	16.0523
CJA_2871	CJA_2871	hypothetical protein	2.40815	18.9754
CJA_2880	CJA_2880	hypothetical protein	1.72255	21.3082
CJA_2890	CJA_2890	hypothetical protein	1.2771	2.65626
CJA_2891	CJA_2891	catalase/peroxidase HPI	1.57384	17.7942
CJA_2902	CJA_2902	putative lipoprotein	1.27962	7.43913
CJA_2915	CJA_2915	BNR/Asp-box repeat domain-containing protein	1.16614	6.74384
CJA_2941	CJA_2941	putative cheB, glutamate methylesterase	1.05537	5.83556
CJA_2942	CJA_2942	chemotaxis protein methyltransferase CheR	1.04159	8.50086
CJA_2943	CJA_2943	methyl-accepting chemotaxis protein	1.52981	16.6631
CJA_2944	CJA_2944	chemotaxis protein	1.34954	17.3924
CJA_2948	CJA_2948	putative methyl-accepting chemotaxis protein	1.45009	13.9029
CJA_2949	CJA_2949	hypothetical protein	1.51424	11.0492
CJA_2954	CJA_2954	molybdopterin oxidoreductase Fe4S4 domain family protein	1.00124	4.00425
CJA_2958	CJA_2958	hypothetical protein	1.44379	3.72754
CJA_2962	CJA_2962	acyltransferase family protein	1.06271	6.19249
CJA_2986	CJA_2986	putative exosortase interaction domain-containing protein	1.23331	6.69431
CJA_2988	CJA_2988	hypothetical protein	1.52913	16.5635
CJA_2989	CJA_2989	hypothetical protein	1.13529	13.449
CJA_2990	CJA_2990	putative lipoprotein	1.03011	14.5129
CJA_3004	CJA_3004	putative BarE protein	1.0493	13.3561
CJA_3015	CJA_3015	L-arabinose isomerase	1.10163	4.30032
CJA_3021	CJA_3021	sugar ABC transporter permease	1.00703	5.87321
CJA_3022	CJA_3022	inner membrane ABC transporter permease YjfF	1.10322	4.36577
CJA_3023	CJA_3023	hypothetical protein	1.07394	6.20971
CJA_3030	CJA_3030	hypothetical protein	1.98655	31.3712
CJA_3034	CJA_3034	hypothetical protein	1.21904	9.84136
CJA_3035	CJA_3035	hypothetical protein	1.19182	6.36156
CJA_3036	CJA_3036	hypothetical protein	1.19948	16.3712
CJA_3037	CJA_3037	hypothetical protein	1.06661	6.72203
CJA_3039	CJA_3039	hypothetical protein	1.06059	7.41296
CJA_3045	CJA_3045	hypothetical protein	1.17907	5.48561
CJA_3049	CJA_3049	hypothetical protein	1.56503	4.71235
CJA_3051	CJA_3051	hypothetical protein	1.30168	5.18594
CJA_3052	CJA_3052	hypothetical protein	1.24828	7.71289
CJA_3053	CJA_3053	hypothetical protein	1.64229	12.3285
CJA_3054	CJA_3054	phage tail sheath protein	1.97091	17.6069
CJA_3055	CJA_3055	hypothetical protein	1.62207	8.40981
CJA_3056	CJA_3056	hypothetical protein	1.75897	9.86721
CJA_3057	CJA_3057	hypothetical protein	2.03398	12.0146
CJA_3058	CJA_3058	hypothetical protein	1.58055	5.61102
CJA_3059	CJA_3059	hypothetical protein	1.20272	3.2299
CJA_3062	CJA_3062	xylulose kinase	1.10241	5.83902
CJA_3065	CJA_3065	hypothetical protein	1.22137	3.76945
CJA_3072	CJA_3072	TonB-dependent receptor	1.28772	14.3709
CJA_3084	CJA_3084	hypothetical protein	1.22619	6.14176
CJA_3085	CJA_3085	putative sensory box protein	1.05024	7.00661
CJA_3088	CJA_3088	hypothetical protein	1.16924	12.1878
CJA_3089	CJA_3089	hypothetical protein	1.32559	12.2188
CJA_3092	CJA_3092	hypothetical protein	1.52215	32.609
CJA_3094	CJA_3094	hypothetical protein	1.1659	10.4503
CJA_3095	CJA_3095	hypothetical protein	1.00564	3.13352
CJA_3097	CJA_3097	hypothetical protein	1.20207	10.0522
CJA_3100	CJA_3100	hypothetical protein	1.11549	12.4568
CJA_3105	CJA_3105	hypothetical protein	1.17626	4.08044
CJA_3110	CJA_3110	beta-lactamase	1.25302	6.29805
CJA_3111	CJA_3111	hypothetical protein	1.76907	12.1821
CJA_3112	CJA_3112	putative dipeptidyl peptidase IV	1.38764	13.0413
CJA_3113	CJA_3113	hypothetical protein	1.11403	8.71916
CJA_3114	CJA_3114	hypothetical protein	1.45031	6.58833
CJA_3122	CJA_3122	hypothetical protein	1.12525	10.1249
CJA_3179	CJA_3179	hypothetical protein	1.64825	27.189
CJA_3180	CJA_3180	hypothetical protein	2.33127	26.6945
CJA_3181	CJA_3181	hypothetical protein	2.49918	15.6421
CJA_3182	CJA_3182	putative PAP2 superfamily	2.11354	20.5624
CJA_3184	CJA_3184	transposase IS4 family	1.40525	19.7491
CJA_3187	CJA_3187	outer membrane efflux protein domain-containing protein	1.37154	17.5118
CJA_3195	CJA_3195	putative Macrolide-efflux protein	1.24647	7.90213
CJA_3196	CJA_3196	microcystin synthetase associated thioesterase	1.16546	11.796
CJA_3199	CJA_3199	hypothetical protein	1.75368	16.6877
CJA_3200	CJA_3200	hypothetical protein	1.81811	34.9351
CJA_3201	CJA_3201	hypothetical protein	1.67886	18.9977
CJA_3202	CJA_3202	hypothetical protein	1.5486	12.0311
CJA_3203	CJA_3203	hypothetical protein	1.16958	15.3561
CJA_3221	CJA_3221	hypothetical protein	1.20059	8.94363
CJA_3232	CJA_3232	hypothetical protein	1.17536	4.78257
CJA_3239	CJA_3239	hypothetical protein	1.44152	6.13758
CJA_3240	CJA_3240	MarR family transcriptional regulator	1.0057	4.92864
CJA_3241	CJA_3241	hypothetical protein	1.84579	18.3034
CJA_3243	CJA_3243	mannosidase-like protein	1.19399	14.7929
CJA_3245	CJA_3245	hypothetical protein	1.29839	6.98625
CJA_3251	CJA_3251	phytanoyl-CoA dioxygenase (PhyH) family protein	1.18304	7.7377
CJA_3253	CJA_3253	putative glucokinase	1.17531	5.55863
CJA_3256	CJA_3256	hypothetical protein	1.0948	8.34238
CJA_3258	CJA_3258	hypothetical protein	1.00014	3.61728
CJA_3259	CJA_3259	hypothetical protein	1.22107	4.47871
CJA_3260	CJA_3260	ABC transporter ATP-binding protein	1.36065	5.99549
CJA_3261	CJA_3261	ABC transporter domain-containing protein	1.49801	6.53053
CJA_3262	CJA_3262	kinase, pfkB family	1.46848	8.6511
CJA_3277	CJA_3277	hypothetical protein	1.03482	6.64216
CJA_3278	CJA_3278	AraC family transcriptional regulator domain-containing protein	1.78781	22.0819
CJA_3284	CJA_3284	AraC family transcriptional regulator	1.62911	23.0612
CJA_3285	CJA_3285	hypothetical protein	1.83419	4.40653
CJA_3293	CJA_3293	Sigma-54 interaction domain-containing protein	1.63045	11.4739
CJA_3349	CJA_3349	hypothetical protein	1.28402	4.57186
CJA_3395	CJA_3395	EAL domain-containing protein	1.53087	12.799
CJA_3401	CJA_3401	hypothetical protein	1.1307	4.61965
CJA_3414	CJA_3414	hypothetical protein	1.72338	16.9934
CJA_3431	CJA_3431	antirepressor protein	1.1142	5.84757
CJA_3465	CJA_3465	putative GTPase	1.26457	5.9393
CJA_3467	CJA_3467	tryptophan halogenase	1.16365	13.2133
CJA_3468	CJA_3468	extracellular solute-binding protein	1.4425	7.44404
CJA_3469	CJA_3469	hypothetical protein	1.30857	7.13575
CJA_3471	CJA_3471	hypothetical protein	2.0401	5.32116
CJA_3508	CJA_3508	hypothetical protein	1.18844	11.0469
CJA_3509	CJA_3509	hypothetical protein	1.05404	5.69649
CJA_3516	CJA_3516	hypothetical protein	1.01951	3.79791
CJA_3518	CJA_3518	hypothetical protein	1.0541	3.09069
CJA_3520	CJA_3520	hypothetical protein	1.83779	11.5555
CJA_3533	CJA_3533	hypothetical protein	1.00797	4.2762
CJA_3549	CJA_3549	hypothetical protein	1.5148	6.91387
CJA_3575	CJA_3575	hypothetical protein	1.18284	8.05577
CJA_3578	CJA_3578	hypothetical protein	1.3513	14.0318
CJA_3614	CJA_3614	multidrug ABC transporter permease	1.56171	26.3466
CJA_3615	CJA_3615	multidrug ABC transporter ATPase	1.2798	15.4331
CJA_3616	CJA_3616	membrane-fusion protein	1.28272	16.6097
CJA_3629	CJA_3629	hypothetical protein	1.05439	3.77506
CJA_3653	CJA_3653	sensory box/GGDEF family protein	1.23317	14.8586
CJA_3667	CJA_3667	hypothetical protein	1.78237	11.0977
CJA_3689	CJA_3689	hypothetical protein	1.1206	18.483
CJA_3690	CJA_3690	hypothetical protein	1.34344	24.271
CJA_3699	CJA_3699	Permease of the major facilitator superfamily	1.21133	13.5053
CJA_3713	CJA_3713	hypothetical protein	1.05377	2.69607
CJA_3718	CJA_3718	hypothetical protein	1.68825	16.6966
CJA_3723	CJA_3723	hypothetical protein	1.13718	4.55533
CJA_3747	CJA_3747	Chitosanase Csn46F	1.97245	12.383
CJA_3748	CJA_3748	hypothetical protein	2.75713	15.2526
CJA_3749	CJA_3749	hypothetical protein	1.46742	27.2217
CJA_3750	CJA_3750	aminotransferase	1.33166	19.1617
CJA_3751	CJA_3751	hypothetical protein	1.28514	10.5177
CJA_3761	CJA_3761	hypothetical protein	1.43971	9.27843
CJA_3764	CJA_3764	hypothetical protein	1.62245	4.38834
CJA_3765	CJA_3765	hypothetical protein	1.43529	5.08336
CJA_3766	CJA_3766	integral membrane protein	1.2203	19.9803
CJA_3779	CJA_3779	putative lipoprotein	1.07337	9.98824
CJA_3780	CJA_3780	hypothetical protein	1.54752	10.832
CJA_3783	CJA_3783	IS66 family element, transposase	1.70716	3.97681
CJA_3785	CJA_3785	ISCja1, transposase orfB	2.43426	9.48633
CJA_3786	CJA_3786	ISCja1, transposase orfA	1.11031	2.20832
CJA_3792	CJA_3792	ISCja1, transposase orfB	1.78117	6.91708
CJA_3821	CJA_3821	hypothetical protein	1.59224	5.16531
CJA_3919	CJA_3919	tRNA	1.30382	7.59295
CJA_3922	CJA_3922	tRNA	1.58542	5.82857
CJA_3936	CJA_3936	tRNA	1.03562	4.03736
CJA_0867	coxG	cytochrome oxidase assembly factor	2.56828	26.7719
CJA_0610	cpsA	capsular polysaccharide biosynthesis protein	1.26172	4.86653
CJA_1408	creD	hypothetical protein	1.10399	3.54058
CJA_2570	cspD	cold-shock protein CspD	2.34212	23.0233
CJA_0254	cyaA	adenylate cyclase	1.06897	9.35263
CJA_0873	cyoE	protoheme IX farnesyltransferase	2.10607	55.134
CJA_2535	cysJ	sulfite reductase (NADPH) flavoprotein alpha-component	1.10971	7.11452
CJA_2612	djlA	Dna-J like membrane chaperone protein	1.23232	12.3324
CJA_2328	exbB1	ExbB oriteub	1.43476	6.72197
CJA_2329	exbD1	ExbD protein	1.90169	19.1763
CJA_2521	fadL	putative fatty acid transport system, membrane protein	2.14077	55.93
CJA_2299	fagA	fagA protein	1.22611	7.80105
CJA_1286	fimC	type 1 pilus chaperone FimC	2.03661	19.5069
CJA_1287	fimD	type 1 pili usher protein FimD	1.58104	14.4476
CJA_0963	fmdA	amidase	1.02656	4.30471
CJA_0958	fmdF	ABC transporter permease	1.29534	6.84558
CJA_3254	glgC	glucose-1-phosphate adenylyltransferase	1.34804	12.4068
CJA_1242	gntR	GntR family transcriptional regulator	1.50411	6.58181
CJA_0272	gt1B	rhamnosyltransferase gt1B	1.11212	13.8333
CJA_3197	gt1C	glycosyl transferase family protein	1.25101	10.6114
CJA_0614	gt25A	glycosyl transferase family protein	1.32085	11.532
CJA_0616	gt4J-1	glycosyl transferase family protein	1.12728	3.64357
CJA_3255	gt5B	glycosyl transferase family protein	1.13583	6.01489
CJA_2679	hasR	HasR protein	1.12362	3.83614
CJA_1092	hspC2	small heat shock protein	1.53217	13.5532
CJA_1197	hupA	hypothetical protein	1.54923	11.1826
CJA_0846	idnK	gluconokinase	1.29849	14.0577
CJA_3186	int	integrase	1.61389	36.2048
CJA_1604	lctP	L-lactate permease	1.17175	7.10799
CJA_1131	lldD	L-lactate dehydrogenase	1.08921	5.71035
CJA_2274	mgtC	Mg(2+) transport ATPase	1.12409	5.46538
CJA_1581	mod	type III restriction-modification system methyltransferase	1.05537	9.59881
CJA_3060	mopR	MopR	1.77541	22.9449
CJA_2388	mshD	MSHA pilin protein MshD	1.77934	16.5785
CJA_2392	mshG	MSHA biogenesis protein MshG	1.34634	7.52112
CJA_2397	mshL	MSHA biogenesis protein MshL	1.18331	16.3905
CJA_2396	mshM	MSHA biogenesis protein MshM	1.18247	8.4549
CJA_2344	msuE	FMN reductase	1.70788	10.1086
CJA_3198	mxaD	MxaD	1.04875	6.80007
CJA_1528	nahO	acetaldehyde dehydrogenase	1.52358	13.1455
CJA_2030	narB	assimilatory nitrate reductase	2.21022	22.1384
CJA_0324	nirB	nitrite reductase [NAD(P)H] large subunit	1.2839	6.26724
CJA_0325	nirD	nitrite reductase [NAD(P)H] small subunit	1.35395	6.77883
CJA_2219	nlpD	lipoprotein NlpD	1.06581	6.59482
CJA_0011	nrtC	ABC transporter ATP-binding protein	1.06206	4.96864
CJA_1293	ompA	outer membrane protein A	1.93968	9.70791
CJA_0840	oruR	AraC family transcriptional regulator	1.02982	4.54674
CJA_1389	phoH	PhoH-like protein	1.89612	29.128
CJA_0176	pntA	NAD(P) transhydrogenase subunit alpha	1.26729	5.28267
CJA_2031	prrA	TonB-dependent outer membrane receptor	1.2821	8.10712
CJA_1880	psbS	PsbS	1.41145	16.0817
CJA_2780	pstA	phosphate ABC transporter permease	1.15824	9.07032
CJA_2781	pstC	phosphate ABC transporter permease	1.05115	4.88268
CJA_1867	pvdE	pyoverdine ABC transporter permease/ATP-binding protein	1.93024	24.4929
CJA_1582	res	type III restriction system endonuclease	1.1477	15.7629
CJA_0973	rrpX	response regulator protein	1.08526	12.8687
CJA_2332	sfnR	sigma54-dependent transcriptional regulator	1.65324	12.2062
CJA_2237	srpH	serine acetyltransferase	1.84438	13.3175
CJA_2235	srpI	major membrane protein I	1.25221	16.2994
CJA_3801	tnsA	Tn7-Cj, transposase protein TnsA	1.07782	15.7694
CJA_3800	tnsB	Tn7-Cj, transposase protein TnsB	1.53848	27.4392
CJA_3799	tnsC	Tn7-Cj, transposition protein TnsC	1.41181	16.0644
CJA_3798	tnsD	Tn7-Cj, transposition protein TnsD	1.38855	11.9363
CJA_3797	tnsE	Tn7-Cj, transposition protein TnsE	1.50715	13.7544
CJA_1857	trkH-2	potassium uptake protein TrkH	1.03035	9.83926
CJA_1137	uxaA	UxaA family hydrolase	1.23634	6.47491
CJA_1863	vbsA	N6-hydroxylysine acetyl transferase	2.13995	17.1202
CJA_2619	wapA	Rhs family protein	1.91718	8.20953
CJA_0547	xdhB	xanthine dehydrogenase	1.07443	4.21869

## Sheet: Table S3
Table S3. Genes significantly up-regulated on cellulose compared to glucose for C. japonicus cells in stationary phase
Gene ID	Gene Name	Gene Product	log2(FC)	P-value (-log10)		Color Key
CJA_2327	tonB-2	tonB protein	2.06103	57.8245		TBDT-encoding gene
CJA_0842	cirA	TonB-dependent receptor	1.6572	79.6449		CAZyme-encoding gene
CJA_2539	cirA2	exogenous ferric siderophore TonB-dependent receptor	1.56781	71.1454		Cellulase-encoding gene
CJA_0039	CJA_0039	putative TonB dependent receptor	1.91661	40.341		Previously identified as up-regulated in Avicel
CJA_0171	CJA_0171	TonB-dependent receptor	1.00316	18.2432
CJA_0215	CJA_0215	TonB-dependent receptor	1.17687	38.4115
CJA_0353	CJA_0353	TonB-dependent receptor	1.02078	20.7239
CJA_0565	CJA_0565	putative TonB-dependent receptor	1.72214	75.4249
CJA_0568	CJA_0568	TonB system transport protein ExbB2	1.72893	24.51
CJA_0569	CJA_0569	TonB system transport protein ExbD2	1.63494	35.3533
CJA_0570	CJA_0570	TonB2 protein	1.67331	32.985
CJA_0733	CJA_0733	TonB-dependent receptor	1.81962	53.5112
CJA_0800	CJA_0800	putative TonB-dependent receptor	1.27968	41.4834
CJA_0982	CJA_0982	protein TonB2	1.2596	32.8913
CJA_1157	CJA_1157	TonB-dependent receptor	1.00431	27.7081
CJA_2246	CJA_2246	TonB-dependent receptor	1.95824	97.7573
CJA_2292	CJA_2292	TonB-dependent receptor protein	1.39386	58.0861
CJA_2295	CJA_2295	TonB-dependent receptor protein	1.53877	66.6374
CJA_2298	CJA_2298	TonB-dependent receptor protein	1.36776	72.4328
CJA_2361	CJA_2361	putative TonB-dependent receptor	1.71987	62.1987
CJA_2867	CJA_2867	putative TonB-dependent receptor protein	1.26551	28.0751
CJA_3072	CJA_3072	TonB-dependent receptor	1.12273	21.1789
CJA_3233	CJA_3233	TonB-dependent receptor protein	1.20208	33.9099
CJA_3244	CJA_3244	TonB-dependent receptor	1.77826	46.4376
CJA_3304	CJA_3304	TonB-dependent receptor	1.09827	14.5836
CJA_3627	CJA_3627	TonB-dependent receptor	1.55342	63.5448
CJA_2328	exbB1	ExbB oriteub	1.76395	46.8104
CJA_1299	exbD	ExbD protein	1.18022	22.8249
CJA_2329	exbD1	ExbD protein	1.82448	30.1632
CJA_0806	abf43L	alpha-L-arabinofuranosidase	1.09039	22.6231
CJA_0819	abf43M	alpha-L-arabinofuranosidase	1.72073	76.0378
CJA_2769	abf51A	alpha-L-arabinofuranosidase	1.06027	30.6129
CJA_3281	abf62A	alpha-L-arabinofuranosidase	1.09862	29.0866
CJA_0736	adg97B	alpha-glucosidase	1.03531	23.3946
CJA_2710	afc95A	alpha-L-fucosidase	1.73047	68.3794
CJA_2872	agd31A	alpha-glucosidase	1.83876	108.08
CJA_3248	agd31B	alpha-glucosidase	1.44307	47.0207
CJA_0817	agd97A	alpha-glucosidase	1.17696	39.9723
CJA_2618	amy13A	alpha amylase	2.75286	82.9253
CJA_1522	amy13B	alpha amylase	1.50532	26.2372
CJA_1402	amy13C	alpha amylase	1.98191	110.63
CJA_0737	amy13D	alpha amylase	1.10284	34.9402
CJA_0735	amy13E	alpha-amylase	1.8098	52.9621
CJA_0398	amy13F	alpha amylase	1.16012	30.0907
CJA_3247	amy13H	alpha-amylase	1.51688	50.2996
CJA_0805	arb43A	arabinanase and alpha-L-arabinofuranosidase	1.09945	30.5846
CJA_0496	bgl2A	beta-galactosidase	1.08531	14.4273
CJA_0532	bgl2B	beta-galactosidase	1.48635	46.1594
CJA_2610	bgl2C	beta-galactosidase	1.40026	67.1952
CJA_2707	bgl35A	beta-galactosidase	1.22133	26.7216
CJA_2869	cbp26A	carbohydrate binding protein	1.43988	65.8032
CJA_3106	cbp2B	carbohydrate binding protein	1.25221	31.5044
CJA_2616	cbp2D	carbohydrate binding protein	2.01663	9.12887
CJA_2615	cbp2E	carbohydrate binding protein	2.47842	11.5045
CJA_2469	cbp2F	carbohydrate binding protein	1.57588	88.0477
CJA_0778	cbp32A	carbohydrate binding protein	1.29323	33.669
CJA_2191	cbp33A	carbohydrate binding protein	1.30053	48.2355
CJA_0559	cbp35B	carbohydrate binding protein	1.863	64.7441
CJA_0494	cbp35C	carbohydrate binding protein	1.53402	90.3711
CJA_1191	cbp6A	carbohydrate binding protein	3.07318	300
CJA_0276	cbp6B	carbohydrate binding protein	1.79491	74.317
CJA_3300	cbp6C	possible fragment	1.80993	19.5036
CJA_0223	cel3C	glucan 1,4-beta-glucosidase	1.18016	37.1147
CJA_0374	cel45A	cellulase	1.28612	78.5913
CJA_3337	cel5E	cellulase	1.12276	21.4977
CJA_2760	cel5G	cellulase	1.73619	91.7735
CJA_2473	cel6A	cellobiohydrolase cel6A	2.6905	17.5038
CJA_2472	cel9A	endo-1,4-beta glucanase	1.74551	83.8963
CJA_0849	cgs94A	cyclic beta-1, 2- glucan synthetase cgs94A	1.09038	55.0552
CJA_0988	chi18B	endo-chitinase chi18B	1.42392	64.7555
CJA_2993	chi18C	endo-chitinase chi18C	1.33906	42.6559
CJA_2611	chi18D	endo-chitinase chi18D	1.28819	34.8019
CJA_0996	chi19A	chitinase chi19A	1.34754	35.3755
CJA_3286	ebg98	endo-beta-galactosidase ebg98A	1.69789	96.6245
CJA_3287	fee1A	ferruloyl esterase, fee1A	1.16028	33.087
CJA_3282	fee1B	ferruloyl esterase fee1B	1.82469	63.3361
CJA_0491	gal53A-1	arabinogalactan endo-1,4-beta-galactosidase	1.21425	19.5881
CJA_0497	gal53A-2	arabinogalactan endo-1,4-beta-galactosidase	1.26524	41.14
CJA_0492	gal53B	arabinogalactan endo-1,4-beta-galactosidase	1.24543	30.4578
CJA_2887	gla67A	alpha-glucuronidase	1.39178	50.6123
CJA_0257	glc13A	alpha glucosidase glc13A	1.169	14.5003
CJA_0732	glu13A	oligo-1,6-glucosidase glu13A	1.36228	64.6092
CJA_0224	glu16B	beta glucanase	1.32799	42.9384
CJA_2763	glu16E	beta glucanase	1.33357	34.1598
CJA_2759	glu16F	beta glucanase	1.12185	32.0265
CJA_3305	glu5A	glucan endo-1,6-beta-glucosidase	1.09951	18.7312
CJA_0816	gly43C	beta-xylosidase/alpha-L-arabinfuranosidase	1.40255	52.5511
CJA_0818	gly43D	beta-xylosidase/alpha-L-arabinfuranosidase	1.49913	59.0213
CJA_0799	gly43E	beta-xylosidase/alpha-L-arabinfuranosidase	1.40688	53.9757
CJA_0350	hex20A	N-acetyl-beta-hexosaminidase hex20A	1.26519	48.0336
CJA_2884	lmt23D	lytic murein transglycosylase	1.33782	31.7865
CJA_3338	man5A	endo- 1,4-beta-mannanase	1.3844	43.8016
CJA_2475	man5B	endo- 1,4-beta-mannanase	2.23879	72.7302
CJA_3470	man5C	endo- 1,4-beta-mannanase	1.14253	45.7955
CJA_0244	man5D	putative 1,4-beta mannosidase man5D	1.01485	27.4555
CJA_0561	pda4B	polysaccharide deacetylase protein pda4B	1.65459	57.0047
CJA_3104	pel10A	pectate lyase	1.19468	34.163
CJA_0533	pel1B	pectate lyase	1.87256	113.667
CJA_0044	pel1C	pectate lyase	2.04419	48.232
CJA_0042	pel1D	pectate lyase	1.80695	58.0647
CJA_0045	pel1F	pectate lyase	1.89441	52.1867
CJA_3120	pel1G	pectate lyase	1.32087	61.3113
CJA_0212	pel3A	pectate lyase	1.47163	55.9963
CJA_2413	pel3B	pectate lyase	1.79348	120.819
CJA_2914	pel3C	pectate lyase	1.4329	23.8372
CJA_0172	pga28A	polygalacturonase pga28A	1.40769	60.7976
CJA_0041	pme8A	pectin methylesterase pme8A	1.65118	42.0092
CJA_3116	pme8B	possible fragment	1.5149	13.7964
CJA_0181	pme8C	pectin methylesterase pme8C	1.54803	56.0168
CJA_2160	pul13A	pullulanase	1.48289	66.2062
CJA_3161	pul13B	pullulanase	1.62577	60.0794
CJA_3559	rgl11A	rhamnogalacturonan lyase, rgl11A	1.53569	36.2875
CJA_2471	xyn10A	endo-1,4-beta-xylanase	2.04335	78.0964
CJA_3280	xyn10B	endo-1,4-beta-xylanase	1.33804	35.9335
CJA_3066	xyn10C	endo-1,4-beta-xylanase	1.17866	43.7922
CJA_2888	xyn10D	endo-1,4-beta-xylanase	1.28102	35.3336
CJA_3763	xyn11A	endo-1,4-beta-xylanase	1.60599	39.1932
CJA_3762	xyn11B	endo-1,4-beta-xylanase	1.76202	60.2359
CJA_3279	xyn5A	endo-1,4-beta-xylanase	1.86658	58.4582
CJA_1590	afuB_2	ABC transporter permease	1.35069	23.4421
CJA_0376	ahpF	AhpF protein	1.36246	65.7794
CJA_2073	ald	alanine dehydrogenase	1.33229	40.8565
CJA_3017	araB	ribulokinase	1.40642	28.7178
CJA_3016	araD	L-ribulose-5-phosphate 4-epimerase	1.4491	39.9654
CJA_2321	atsB	AtsB	1.5738	39.515
CJA_2452	cas1	CRISPR-associated protein Cas1	1.09339	15.931
CJA_2451	cas2	CRISPR-associated protein Cas2	1.60745	15.8433
CJA_2457	cas3	CRISPR-associated helicase Cas3 domain-containing protein	1.01638	13.5413
CJA_3263	cgt13B	cyclomaltodextrin glucanotransferase	1.94084	67.5931
CJA_1853	cheV-2	chemotaxis protein CheV	2.33718	21.3378
CJA_0008	CJA_0008	transcriptional regulator	1.43215	36.6953
CJA_0010	CJA_0010	putative nitrate transport system permease	1.65039	37.5192
CJA_0013	CJA_0013	hypothetical protein	1.66628	22.7973
CJA_0025	CJA_0025	catalase/peroxidase HPI	1.34572	45.1808
CJA_0026	CJA_0026	hypothetical protein	1.48175	21.8762
CJA_0038	CJA_0038	putative two-component regulatory system, sensor kinase protein	1.16625	42.9744
CJA_0040	CJA_0040	pectin methylesterase ce8	1.30781	19.8693
CJA_0043	CJA_0043	pectin methylesterase ce8	1.85334	42.4835
CJA_0131	CJA_0131	IS66 family element, Orf2 protein	2.16628	11.1378
CJA_0137	CJA_0137	peptidase propeptide and YPEB domain-containing protein	1.60162	21.1482
CJA_0138	CJA_0138	peptidase propeptide and YPEB domain-containing protein	1.02738	10.9367
CJA_0143	CJA_0143	Bcr/CflA subfamily drug resistance transporter	1.12612	28.7523
CJA_0149	CJA_0149	phosphate regulon sensor protein PhoR	1.4747	37.1025
CJA_0155	CJA_0155	hypothetical protein	1.09502	41.3089
CJA_0173	CJA_0173	hypothetical protein	1.79498	11.611
CJA_0174	CJA_0174	dehydratase	1.3551	63.5562
CJA_0175	CJA_0175	proton-translocating nicotinamide nucleotide transhydrogenase subunit PntAA	1.33697	42.675
CJA_0177	CJA_0177	proton-translocating nicotinamide nucleotide transhydrogenase subunit PntB	1.54102	70.2566
CJA_0182	CJA_0182	putative methyl-accepting chemotaxis protein	1.54872	47.4447
CJA_0197	CJA_0197	acyl-CoA hydrolase	1.373	30.2434
CJA_0213	CJA_0213	hypothetical protein	1.08348	9.11267
CJA_0216	CJA_0216	hypothetical protein	1.72898	34.3785
CJA_0217	CJA_0217	Pass1-like protein	1.62464	41.1071
CJA_0218	CJA_0218	tryptophan halogenase	1.48593	46.5649
CJA_0219	CJA_0219	hypothetical protein	1.32725	18.8806
CJA_0220	CJA_0220	hypothetical protein	1.15944	7.37418
CJA_0221	CJA_0221	hypothetical protein	1.42893	41.4653
CJA_0222	CJA_0222	hypothetical protein	1.19199	5.22413
CJA_0226	CJA_0226	FAD binding domain-containing protein	1.017	24.0039
CJA_0227	CJA_0227	hypothetical protein	1.49058	60.0511
CJA_0228	CJA_0228	hypothetical protein	1.67156	48.4173
CJA_0241	CJA_0241	Na+/glucose symporter	1.04716	34.5684
CJA_0245	CJA_0245	hypothetical protein	2.19268	14.1082
CJA_0256	CJA_0256	putative adenylate cyclase	1.53705	24.0117
CJA_0258	CJA_0258	hypothetical protein	1.45759	24.0001
CJA_0259	CJA_0259	efflux ABC transporter permease	1.52993	21.8043
CJA_0261	CJA_0261	putative ABC transporter permease	2.0102	33.9983
CJA_0262	CJA_0262	ABC transporter ATP-binding protein	1.39467	20.5681
CJA_0267	CJA_0267	radical SAM protein	2.10054	38.9639
CJA_0268	CJA_0268	hypothetical protein	1.6975	11.2036
CJA_0269	CJA_0269	adenylate cyclase	1.4085	9.05646
CJA_0270	CJA_0270	hypothetical protein	1.35511	19.7673
CJA_0271	CJA_0271	hypothetical protein	1.15512	7.68107
CJA_0273	CJA_0273	peptidase, rhomboid family	2.32249	42.6547
CJA_0274	CJA_0274	putative toxin secretion ABC transporter ATP-binding subunit/permease	1.39113	27.64
CJA_0275	CJA_0275	putative toxin secretion, membrane fusion protein	1.17657	12.374
CJA_0277	CJA_0277	hypothetical protein	1.01	21.2821
CJA_0281	CJA_0281	major facilitator family transporter	1.21782	26.6456
CJA_0282	CJA_0282	hypothetical protein	1.96069	12.9314
CJA_0313	CJA_0313	hypothetical protein	1.79929	59.1232
CJA_0314	CJA_0314	sensory box protein	1.34581	37.3917
CJA_0322	CJA_0322	hypothetical protein	2.79354	11.4053
CJA_0323	CJA_0323	uroporphyrin-III C-methyltransferase	2.58823	93.3547
CJA_0330	CJA_0330	nitrate permease	1.91431	87.43
CJA_0331	CJA_0331	hypothetical protein	2.05649	14.8378
CJA_0332	CJA_0332	hypothetical protein	1.80323	31.9082
CJA_0339	CJA_0339	hypothetical protein	2.3966	33.3009
CJA_0340	CJA_0340	hypothetical protein	2.22146	26.2174
CJA_0341	CJA_0341	Rhs family protein	1.66711	31.525
CJA_0342	CJA_0342	hypothetical protein	2.01025	37.4254
CJA_0343	CJA_0343	RHS Repeat family	1.14485	42.4404
CJA_0346	CJA_0346	gluconate permease	1.50362	56.4162
CJA_0347	CJA_0347	RpiR family transcriptional regulator	1.27491	38.1333
CJA_0349	CJA_0349	Endoribonuclease L-PSP superfamily	1.13618	14.9623
CJA_0351	CJA_0351	hypothetical protein	2.1676	14.3877
CJA_0352	CJA_0352	AraC family transcriptional regulator domain-containing protein	2.36927	49.0444
CJA_0354	CJA_0354	tryptophan halogenase	1.66939	38.8364
CJA_0355	CJA_0355	Pass1-like protein	2.13542	62.0489
CJA_0356	CJA_0356	tryptophan halogenase	1.58529	35.3217
CJA_0377	CJA_0377	beta-1, 4-galactosyltransferase	2.05735	54.0373
CJA_0378	CJA_0378	alpha/beta hydrolase family protein	1.35289	31.3771
CJA_0379	CJA_0379	putative homoserine/homoserine lactone efflux protein	1.72136	59.4893
CJA_0382	CJA_0382	hypothetical protein	1.82837	13.6537
CJA_0383	CJA_0383	putative lipoprotein	1.08805	22.4203
CJA_0431	CJA_0431	hypothetical protein	1.8336	83.1861
CJA_0432	CJA_0432	srpA-like protein	1.51448	38.3772
CJA_0447	CJA_0447	ISCja2, transposase	5.70752	300
CJA_0493	CJA_0493	hypothetical protein	1.51641	5.28087
CJA_0499	CJA_0499	hypothetical protein	1.54594	24.9561
CJA_0528	CJA_0528	nitrate ABC transporter permease	2.02203	58.1961
CJA_0529	CJA_0529	AGR_L_1886p; similar to protein from oscillatoriacean cyanobacterium	2.09393	81.3814
CJA_0538	CJA_0538	hypothetical protein	1.1321	16.8609
CJA_0539	CJA_0539	hypothetical protein	1.34761	11.8171
CJA_0540	CJA_0540	hydroxydechloroatrazine ethylaminohydrolase	1.05129	33.2759
CJA_0543	CJA_0543	ABC transporter permease	1.53389	19.9131
CJA_0544	CJA_0544	permease of sugar ABC transporter	1.22096	15.3358
CJA_0545	CJA_0545	ABC transporter ATP-binding protein	1.40308	23.1481
CJA_0548	CJA_0548	putative xanthine dehydrogenase accessory factor XdhC	1.65831	38.2433
CJA_0549	CJA_0549	putative OHCU decarboxylase	1.4859	22.0793
CJA_0551	CJA_0551	guanine aminohydrolase	1.08916	27.7343
CJA_0552	CJA_0552	hypothetical protein	1.18495	28.4113
CJA_0553	CJA_0553	hypothetical protein	2.01718	45.4323
CJA_0555	CJA_0555	transposase	1.73775	20.7231
CJA_0557	CJA_0557	hypothetical protein	1.56945	17.0881
CJA_0558	CJA_0558	hypothetical protein	1.15933	5.9109
CJA_0560	CJA_0560	outer membrane ferric siderophore receptor	1.28699	60.7608
CJA_0562	CJA_0562	hypothetical protein	2.02528	13.4564
CJA_0563	CJA_0563	putative adenosine deaminase	1.95464	84.1681
CJA_0564	CJA_0564	hypothetical protein	2.47273	13.4433
CJA_0566	CJA_0566	hypothetical protein	1.39024	23.0188
CJA_0567	CJA_0567	TolR	1.51352	56.9779
CJA_0571	CJA_0571	tetratricopeptide repeat domain-containing protein	1.32044	34.2938
CJA_0572	CJA_0572	methylthioadenosine phosphorylase	1.43001	42.1585
CJA_0573	CJA_0573	putative purine nucleoside permease	1.22175	19.5981
CJA_0583	CJA_0583	putative purine nucleoside permease	1.16121	32.0492
CJA_0584	CJA_0584	adenosine deaminase	1.24636	26.8186
CJA_0585	CJA_0585	hypothetical protein	2.02963	37.9628
CJA_0587	CJA_0587	hypothetical protein	1.14216	56.2105
CJA_0588	CJA_0588	hypothetical protein	2.19959	96.6847
CJA_0592	CJA_0592	microcystin dependent protein/MdpB	1.38809	39.9178
CJA_0593	CJA_0593	microcystin dependent protein/MdpB	1.01361	25.4813
CJA_0594	CJA_0594	hypothetical protein	1.39405	45.5988
CJA_0595	CJA_0595	hypothetical protein	1.44494	16.6975
CJA_0596	CJA_0596	GNAT family acetyltransferase	1.23799	22.0649
CJA_0597	CJA_0597	hypothetical protein	1.47743	57.224
CJA_0607	CJA_0607	hypothetical protein	2.47969	100.366
CJA_0608	CJA_0608	putative lipoprotein	1.25184	28.8922
CJA_0611	CJA_0611	hypothetical protein	1.05051	24.4416
CJA_0612	CJA_0612	AGR_L_2568p, similar to Methanobacterium thermoautotrophicum (strain Delta H) MTH340	1.46471	51.7655
CJA_0613	CJA_0613	hypothetical protein	1.25655	31.7267
CJA_0615	CJA_0615	hypothetical protein	1.55175	52.2436
CJA_0623	CJA_0623	putative chain length determinant protein EpsF	1.15383	12.7706
CJA_0625	CJA_0625	hypothetical protein	1.32372	2.8061
CJA_0632	CJA_0632	putative DNA helicase II	1.85275	80.6236
CJA_0658	CJA_0658	hypothetical protein	1.39124	11.5151
CJA_0734	CJA_0734	tryptophan halogenase	2.00951	26.1779
CJA_0738	CJA_0738	hypothetical protein	1.43845	5.26111
CJA_0774	CJA_0774	membrane protein	2.15578	78.0452
CJA_0775	CJA_0775	hypothetical protein	1.76297	38.7905
CJA_0776	CJA_0776	hypothetical protein	1.25598	19.5339
CJA_0779	CJA_0779	hypothetical protein	1.69901	38.2123
CJA_0780	CJA_0780	ISCja2, transposase	2.24677	6.9414
CJA_0784	CJA_0784	hypothetical protein	1.13672	46.1588
CJA_0803	CJA_0803	hypothetical protein	1.7012	67.8425
CJA_0804	CJA_0804	hypothetical protein	2.35619	91.7659
CJA_0820	CJA_0820	hypothetical protein	2.35477	29.846
CJA_0821	CJA_0821	hypothetical protein	2.40258	32.5487
CJA_0822	CJA_0822	transposase	2.57735	36.9379
CJA_0823	CJA_0823	transposase	1.94668	26.9298
CJA_0824	CJA_0824	hypothetical protein	1.50202	14.6966
CJA_0825	CJA_0825	hypothetical protein	2.0063	20.7774
CJA_0826	CJA_0826	ParB-like nuclease domain	1.86888	15.4849
CJA_0827	CJA_0827	ParB-like nuclease domain	2.28531	61.0514
CJA_0828	CJA_0828	putative lipoprotein	1.10468	48.8545
CJA_0829	CJA_0829	hypothetical protein	1.00975	33.563
CJA_0830	CJA_0830	fibronectin type III domain-containing protein	1.63518	45.1775
CJA_0831	CJA_0831	Cellulose or protein binding domain-containing protein	1.78382	116.181
CJA_0832	CJA_0832	hypothetical protein	1.68292	85.2024
CJA_0841	CJA_0841	diguanylate cyclase	1.74583	59.6243
CJA_0848	CJA_0848	cation symporter	1.19298	46.9727
CJA_0865	CJA_0865	cytochrome c oxidase subunit II	2.39901	112.562
CJA_0866	CJA_0866	cytochrome c oxidase subunit I	2.31587	111.616
CJA_0868	CJA_0868	Cytochrome c oxidase subunit III	2.38178	87.9774
CJA_0869	CJA_0869	hypothetical protein	2.02606	47.2071
CJA_0870	CJA_0870	hypothetical protein	2.14113	97.7475
CJA_0871	CJA_0871	hypothetical protein	2.35332	84.0134
CJA_0872	CJA_0872	cytochrome oxidase assembly protein	2.23169	107.742
CJA_0874	CJA_0874	hypothetical protein	1.82642	45.7627
CJA_0875	CJA_0875	SCO1/SenC superfamily	2.1286	63.0651
CJA_0876	CJA_0876	hypothetical protein	3.06293	200.88
CJA_0909	CJA_0909	Na+-driven multidrug efflux pump	1.0037	46.0475
CJA_0920	CJA_0920	YbaK / prolyl-tRNA synthetases associated domain-containing protein	1.85322	77.3364
CJA_0930	CJA_0930	hypothetical protein	1.61763	14.7684
CJA_0938	CJA_0938	hypothetical protein	1.88572	67.298
CJA_0939	CJA_0939	nitrate transporter system, ATPase component	2.38213	71.9379
CJA_0940	CJA_0940	hypothetical protein	2.43681	22.2097
CJA_0941	CJA_0941	putative TPR domain-containing protein	1.46203	49.4676
CJA_0945	CJA_0945	transmembrane protein	2.21302	74.6544
CJA_0946	CJA_0946	sulfatase	1.84104	61.43
CJA_0949	CJA_0949	hypothetical protein	1.74168	69.8812
CJA_0950	CJA_0950	hypothetical protein	1.53513	14.3848
CJA_0952	CJA_0952	hypothetical protein	1.74261	23.9595
CJA_0954	CJA_0954	two-component hybrid sensor and regulator	1.6653	67.4905
CJA_0955	CJA_0955	hypothetical protein	2.17605	16.3433
CJA_0956	CJA_0956	amide-urea binding protein	1.85284	71.0894
CJA_0957	CJA_0957	amino acid/sugar ABC transporter permease	1.90812	75.8041
CJA_0959	CJA_0959	ABC transporter ATP-binding protein	1.83013	46.7186
CJA_0960	CJA_0960	ABC transporter ATP-binding protein	1.39681	28.1077
CJA_0962	CJA_0962	hypothetical protein	2.2303	14.1298
CJA_0976	CJA_0976	hypothetical protein	1.05192	16.759
CJA_0978	CJA_0978	hypothetical protein	2.28789	56.8776
CJA_0979	CJA_0979	hypothetical protein	1.55258	23.4966
CJA_0981	CJA_0981	peptidase, M56 family	1.04522	26.3441
CJA_0997	CJA_0997	hypothetical protein	1.06971	18.9993
CJA_0998	CJA_0998	putative lipoprotein	1.1871	48.4551
CJA_1052	CJA_1052	hypothetical protein	1.2416	56.598
CJA_1053	CJA_1053	hypothetical protein	1.95031	16.0477
CJA_1054	CJA_1054	hypothetical protein	1.3709	28.9143
CJA_1055	CJA_1055	hypothetical protein	1.06623	11.7791
CJA_1093	CJA_1093	16 kDa heat shock protein A	2.07413	82.1053
CJA_1106	CJA_1106	hypothetical protein	1.13422	15.9811
CJA_1128	CJA_1128	hypothetical protein	2.89371	212.375
CJA_1130	CJA_1130	hypothetical protein	1.53103	8.48257
CJA_1133	CJA_1133	amidohydrolase	1.16949	16.586
CJA_1135	CJA_1135	D-threo-aldose 1-dehydrogenase-like protein	1.42781	26.1199
CJA_1136	CJA_1136	UxaA family hydrolase	1.59893	15.3917
CJA_1138	CJA_1138	AGR_L_807p	1.4539	35.0075
CJA_1142	CJA_1142	OmpA family protein	1.34562	57.5891
CJA_1146	CJA_1146	sodium bicarbonate cotransporter	1.07194	15.6832
CJA_1159	CJA_1159	tryptophan halogenase	1.64084	63.358
CJA_1189	CJA_1189	response regulator	1.16736	38.1041
CJA_1190	CJA_1190	response regulator receiver domain-containing protein	1.70129	123.615
CJA_1192	CJA_1192	GntR family transcriptional regulator	1.30283	31.4754
CJA_1193	CJA_1193	LysE family transporter	1.35882	40.338
CJA_1195	CJA_1195	hypothetical protein	1.90919	57.5518
CJA_1196	CJA_1196	EF hand domain-containing protein	1.23875	22.5415
CJA_1199	CJA_1199	2-nitropropane dioxygenase	2.04671	35.5135
CJA_1200	CJA_1200	hypothetical protein	2.19533	22.5192
CJA_1203	CJA_1203	diguanylate cyclase	1.3443	25.5048
CJA_1206	CJA_1206	hypothetical protein	1.79864	62.9028
CJA_1207	CJA_1207	hypothetical protein	1.16583	18.1039
CJA_1217	CJA_1217	antirestriction protein family protein	1.80744	34.2679
CJA_1218	CJA_1218	putative lipoprotein	3.37433	97.4053
CJA_1221	CJA_1221	hypothetical protein	3.11085	89.1043
CJA_1222	CJA_1222	hypothetical protein	2.17072	27.9416
CJA_1223	CJA_1223	hypothetical protein	2.68416	47.2202
CJA_1224	CJA_1224	putative lipoprotein	2.43326	78.3939
CJA_1225	CJA_1225	hypothetical protein	2.0764	60.4108
CJA_1226	CJA_1226	invertase/recombinase like protein	2.51237	54.9574
CJA_1227	CJA_1227	putative lipoprotein	2.76595	71.7252
CJA_1228	CJA_1228	hypothetical protein	2.9288	27.5893
CJA_1229	CJA_1229	hypothetical protein	1.73849	9.91529
CJA_1230	CJA_1230	putative two-component transcriptional regulator, LuxR family	1.84088	31.1691
CJA_1231	CJA_1231	hypothetical protein	1.10851	13.5538
CJA_1233	CJA_1233	TraG/TraD family	1.49878	56.4136
CJA_1234	CJA_1234	hypothetical protein	1.56223	15.5411
CJA_1237	CJA_1237	putative branched-chain amino acid ABC transporter ATP-binding protein	1.13043	21.8273
CJA_1238	CJA_1238	branched-chain amino acid ABC transporter ATP-binding protein	1.14568	27.7804
CJA_1239	CJA_1239	ABC transporter permease	1.36042	51.1692
CJA_1240	CJA_1240	Branched-chain amino acid transport system / permease domain-containing protein	1.46062	63.1293
CJA_1241	CJA_1241	ABC transporter substrate-binding protein	1.04879	29.4019
CJA_1243	CJA_1243	urea amidolyase	1.58872	72.7789
CJA_1254	CJA_1254	interruption-N	2.02804	10.0928
CJA_1258	CJA_1258	hypothetical protein	1.89317	14.6431
CJA_1259	CJA_1259	ParB-like nuclease domain	1.51517	28.92
CJA_1260	CJA_1260	IS66 family element, transposase	1.68821	5.67981
CJA_1263	CJA_1263	hypothetical protein	1.79045	32.8448
CJA_1264	CJA_1264	hypothetical protein	2.09135	60.9009
CJA_1266	CJA_1266	hypothetical protein	1.47717	56.6601
CJA_1282	CJA_1282	hypothetical protein	1.33036	36.5532
CJA_1284	CJA_1284	spore Coat protein U domain-containing protein	3.96843	282.346
CJA_1285	CJA_1285	putative type 1 pili pilus subunit	3.07912	185.046
CJA_1288	CJA_1288	putative type 1 pili tip component	1.28824	41.9438
CJA_1290	CJA_1290	putative type 1 pili tip component	1.10414	17.113
CJA_1292	CJA_1292	cartilage oligomeric matrix protein	1.53808	84.1772
CJA_1294	CJA_1294	regulatory P domain of the subtilisin-like proprotein	2.53932	94.1496
CJA_1295	CJA_1295	hypothetical protein	1.33659	13.1042
CJA_1296	CJA_1296	iron-regulated membrane protein	1.67623	48.1373
CJA_1297	CJA_1297	hypothetical protein	1.57737	18.8785
CJA_1309	CJA_1309	hypothetical protein	1.34618	41.8706
CJA_1310	CJA_1310	hypothetical protein	1.9088	48.1681
CJA_1315	CJA_1315	transporter	1.38413	53.4815
CJA_1372	CJA_1372	hypothetical protein	1.17908	35.3125
CJA_1373	CJA_1373	sulfurtransferase	1.09625	27.0626
CJA_1374	CJA_1374	transcriptional activator	1.21059	29.1299
CJA_1375	CJA_1375	cyd operon protein YbgT	1.7405	11.3338
CJA_1376	CJA_1376	hypothetical protein	1.56426	76.9544
CJA_1382	CJA_1382	methyl-accepting chemotaxis protein	2.13638	67.7735
CJA_1383	CJA_1383	hypothetical protein	2.22952	10.7802
CJA_1384	CJA_1384	hypothetical protein	2.37006	80.3233
CJA_1385	CJA_1385	hypothetical protein	1.01169	37.1181
CJA_1400	CJA_1400	diguanylate cyclase	1.71881	79.7262
CJA_1401	CJA_1401	extracellular solute-binding protein domain-containing protein	1.85332	94.993
CJA_1403	CJA_1403	alkaline phosphatase III	1.33115	58.3288
CJA_1405	CJA_1405	regulator protein PecM	1.5903	21.7104
CJA_1421	CJA_1421	IS3 family element, transposase orfB	1.72988	45.9447
CJA_1422	CJA_1422	glycosyl transferase family protein	1.94281	57.6558
CJA_1425	CJA_1425	hypothetical protein	1.3148	31.6967
CJA_1426	CJA_1426	putative sigma 54 modulation protein	1.42006	53.5878
CJA_1427	CJA_1427	transposase	1.29525	2.40549
CJA_1500	CJA_1500	hypothetical protein	1.94242	35.1875
CJA_1514	CJA_1514	Na+/H+ antiporter	1.46207	46.8992
CJA_1515	CJA_1515	putative membrane-fusion protein	2.85171	67.6603
CJA_1516	CJA_1516	putative toxin secretion ABC transporter ATP-binding subunit/permease	2.78364	77.039
CJA_1518	CJA_1518	hypothetical protein	1.02581	11.1167
CJA_1519	CJA_1519	hypothetical protein	1.25439	10.3365
CJA_1520	CJA_1520	hypothetical protein	1.21963	13.5063
CJA_1521	CJA_1521	hypothetical protein	1.70854	41.147
CJA_1527	CJA_1527	hypothetical protein	1.87899	44.2444
CJA_1549	CJA_1549	rrf2 family protein	1.52995	28.9756
CJA_1550	CJA_1550	hypothetical protein	1.47649	30.9939
CJA_1567	CJA_1567	hypothetical protein	1.62423	27.9846
CJA_1570	CJA_1570	Tat (twin-arginine translocation) pathway signal sequence domain-containing protein	1.10237	16.6357
CJA_1572	CJA_1572	putative TonB dependent receptor	2.03422	120.978
CJA_1573	CJA_1573	Ser/Thr protein phosphatase family protein family	2.12738	124.748
CJA_1575	CJA_1575	polyphosphate kinase family protein	1.36429	31.3676
CJA_1591	CJA_1591	ABC transporter substrate binding protein	1.13302	11.9742
CJA_1592	CJA_1592	ABC transporter ATP-binding protein	1.46893	27.6061
CJA_1594	CJA_1594	hypothetical protein	1.16939	8.54268
CJA_1598	CJA_1598	Auxin Efflux Carrier superfamily	1.02263	31.9868
CJA_1623	CJA_1623	hypothetical protein	1.41784	32.5828
CJA_1642	CJA_1642	hypothetical protein	1.68682	17.1104
CJA_1659	CJA_1659	AraC family transcriptional regulator	1.43515	79.1454
CJA_1711	CJA_1711	hypothetical protein	2.02709	15.5418
CJA_1739	CJA_1739	hypothetical protein	1.49308	9.83156
CJA_1778	CJA_1778	DNA internalization-related competence protein ComEC/Rec2	1.30506	66.6516
CJA_1808	CJA_1808	EAL domain/GGDEF domain-containing protein	1.49653	62.8733
CJA_1814	CJA_1814	putative signal transduction protein	1.59168	37.1305
CJA_1815	CJA_1815	hypothetical protein	1.12992	12.515
CJA_1816	CJA_1816	hypothetical protein	2.29356	59.7357
CJA_1817	CJA_1817	hypothetical protein	1.88999	24.7335
CJA_1818	CJA_1818	hypothetical protein	1.69768	25.2284
CJA_1819	CJA_1819	hypothetical protein	1.79309	36.4628
CJA_1820	CJA_1820	hypothetical protein	1.37828	26.2569
CJA_1824	CJA_1824	hypothetical protein	1.18916	16.059
CJA_1832	CJA_1832	hypothetical protein	1.32834	7.60891
CJA_1835	CJA_1835	periplasmic metal-binding protein-like protein	1.1949	11.2803
CJA_1844	CJA_1844	Nitrogen regulatory protein P-II	1.28566	14.0802
CJA_1847	CJA_1847	hypothetical protein	1.20204	27.4913
CJA_1851	CJA_1851	transposase	2.68179	85.6752
CJA_1859	CJA_1859	hypothetical protein	2.21246	79.4276
CJA_1860	CJA_1860	N-acetyltransferase and transcription factor-like protein	2.034	52.1365
CJA_1862	CJA_1862	penicillin amidase family protein	1.53686	36.8795
CJA_1864	CJA_1864	hypothetical protein	2.4293	49.6526
CJA_1865	CJA_1865	hypothetical protein	2.85327	79.2138
CJA_1866	CJA_1866	dipeptidase	2.88318	110.221
CJA_1870	CJA_1870	peptide synthase	1.11149	25.7867
CJA_1871	CJA_1871	amino acid adenylation domain-containing protein	1.59884	78.7367
CJA_1872	CJA_1872	putative syrP protein	2.03159	73.4974
CJA_1873	CJA_1873	thioesterase	2.12299	74.1463
CJA_1874	CJA_1874	MbtH-like protein	1.22675	14.0836
CJA_1875	CJA_1875	diaminobutyrate--2-oxoglutarate aminotransferase	2.32862	107.731
CJA_1876	CJA_1876	hypothetical protein	2.49957	76.248
CJA_1877	CJA_1877	hypothetical protein	2.0503	12.1736
CJA_1878	CJA_1878	peptide synthase	1.25719	41.6953
CJA_1879	CJA_1879	hypothetical protein	2.87506	30.4342
CJA_1948	CJA_1948	putative transporter	1.29021	44.1762
CJA_1963	CJA_1963	outer membrane iron(III) dicitrate receptor	1.15351	52.513
CJA_1971	CJA_1971	pseudouridine synthase Rlu family protein	2.55156	12.065
CJA_1990	CJA_1990	hypothetical protein	1.39199	14.5497
CJA_2032	CJA_2032	putative regulatory lipoprotein	1.70029	65.0544
CJA_2033	CJA_2033	putative thiol oxidoreductase	1.1106	28.7308
CJA_2076	CJA_2076	hypothetical protein	1.15304	11.6879
CJA_2091	CJA_2091	hypothetical protein	1.30461	18.1313
CJA_2092	CJA_2092	hypothetical protein	2.59554	112.197
CJA_2093	CJA_2093	Rhs family protein	2.17733	66.266
CJA_2094	CJA_2094	IS66 family element, Orf1 protein	3.25825	3.51314
CJA_2095	CJA_2095	IS66 family element, Orf2 protein	2.77268	2.50664
CJA_2096	CJA_2096	RHS Repeat family	2.61443	65.6169
CJA_2097	CJA_2097	IS66 family element, transposase	2.01226	10.7201
CJA_2099	CJA_2099	IS66 family element, Orf2 protein	3.07511	11.1155
CJA_2101	CJA_2101	putative cytoplasmic membrane protein	1.94003	54.669
CJA_2112	CJA_2112	ammonium transporter	1.63021	86.9892
CJA_2151	CJA_2151	hypothetical protein	1.78156	12.0149
CJA_2154	CJA_2154	hypothetical protein	1.95933	40.0894
CJA_2155	CJA_2155	hypothetical protein	1.43405	10.986
CJA_2161	CJA_2161	NAD-specific glutamate dehydrogenase	1.31322	69.7998
CJA_2179	CJA_2179	hypothetical protein	1.027	5.34391
CJA_2207	CJA_2207	membrane-associated phospholipid phosphatase	1.93613	44.8425
CJA_2234	CJA_2234	SufS subfamily cysteine desulfurase	1.1901	39.1079
CJA_2236	CJA_2236	Helix-turn-helix domain-containing protein	2.11857	27.8423
CJA_2238	CJA_2238	Rhodanese-like domain-containing protein	2.55719	74.174
CJA_2239	CJA_2239	hypothetical protein	2.28242	81.3894
CJA_2243	CJA_2243	sulfate ABC transporter substrate-binding protein	1.20254	29.6071
CJA_2245	CJA_2245	hypothetical protein	1.5081	17.2747
CJA_2247	CJA_2247	unidentified transporter-ATP binding	1.83416	92.7602
CJA_2248	CJA_2248	nitroreductase family protein	1.5707	36.4695
CJA_2249	CJA_2249	extracellular solute-binding protein	1.88705	84.7239
CJA_2250	CJA_2250	ABC transporter domain-containing protein	1.7781	70.8789
CJA_2251	CJA_2251	Binding-protein-dependent transport systems inner membrane component domain-containing protein	2.19353	77.0912
CJA_2252	CJA_2252	ABC transporter permease	2.05804	100.765
CJA_2253	CJA_2253	GntR family transcriptional regulator	1.42688	38.5448
CJA_2254	CJA_2254	putative oxidoreductase	1.48523	45.5686
CJA_2255	CJA_2255	ferredoxin, 4Fe-4S	1.33011	16.284
CJA_2256	CJA_2256	ABC transporter substrate-binding protein	1.54309	51.8009
CJA_2257	CJA_2257	ABC transporter permease	1.18234	18.2848
CJA_2258	CJA_2258	ABC transporter ATP-binding protein	1.48414	52.3722
CJA_2259	CJA_2259	HEAT repeat containing protein	1.10909	16.6131
CJA_2260	CJA_2260	hypothetical protein	1.92487	47.6938
CJA_2261	CJA_2261	AGR_L_4p; AP000731	1.53097	54.8225
CJA_2262	CJA_2262	protein phosphatase family protein	1.53838	54.7349
CJA_2263	CJA_2263	formate/nitrate transporter	1.3671	39.3076
CJA_2264	CJA_2264	hypothetical protein	1.26515	6.32473
CJA_2265	CJA_2265	putative ABC transporter oligopeptide binding protein OppA	1.65302	71.7669
CJA_2266	CJA_2266	alkanesulfonate monooxygenase	1.85518	85.5113
CJA_2267	CJA_2267	putative TonB dependent receptor	2.33045	119.472
CJA_2268	CJA_2268	hypothetical protein	2.70243	13.1034
CJA_2269	CJA_2269	hypothetical protein	2.48384	15.9991
CJA_2270	CJA_2270	acyl-CoA dehydrogenase family protein	2.12993	107.664
CJA_2271	CJA_2271	putative sulfonate monooxygenase	1.88172	76.5039
CJA_2272	CJA_2272	hypothetical protein	1.36295	31.3765
CJA_2275	CJA_2275	putative amidotransferase	1.04029	24.1612
CJA_2276	CJA_2276	serine/threonine protein kinase	1.29055	30.856
CJA_2279	CJA_2279	hypothetical protein	1.22678	6.90206
CJA_2287	CJA_2287	putative tonB-dependent receptor protein	1.49213	76.9409
CJA_2288	CJA_2288	hypothetical protein	2.42691	25.0983
CJA_2289	CJA_2289	hypothetical protein	2.35313	23.2012
CJA_2290	CJA_2290	ABC transporter permease	1.83771	43.5523
CJA_2291	CJA_2291	extracellular solute-binding protein	1.81627	95.7971
CJA_2296	CJA_2296	transmembrane sensor	1.19741	28.8246
CJA_2301	CJA_2301	Ferric-pseudobactin 358 receptor	1.26333	64.3116
CJA_2304	CJA_2304	putative polyketide synthase	1.05161	13.0628
CJA_2309	CJA_2309	hypothetical protein	1.5221	15.8655
CJA_2310	CJA_2310	PepSY domain-containing protein	1.35738	29.4258
CJA_2311	CJA_2311	putative iron uptake protein	1.41026	26.3091
CJA_2312	CJA_2312	ferrisiderophore receptor-like protein	1.27334	42.906
CJA_2313	CJA_2313	ABC transporter ATP-binding protein	1.35113	42.6396
CJA_2314	CJA_2314	ABC transporter ATP-binding protein	1.60219	54.8011
CJA_2315	CJA_2315	xenobiotic compound monooxygenase, DszA family subunit A	1.77983	59.1472
CJA_2316	CJA_2316	hypothetical protein	1.8984	43.8774
CJA_2317	CJA_2317	putative dibenzothiophene desulfurization enzyme B	2.25797	82.8394
CJA_2318	CJA_2318	hypothetical protein	2.19897	16.5809
CJA_2319	CJA_2319	HlyD family secretion protein	2.03845	47.8149
CJA_2320	CJA_2320	desulfurizing enzyme	1.66025	12.7108
CJA_2322	CJA_2322	alkanesulfonate monooxygenase	1.51978	31.2326
CJA_2323	CJA_2323	AtsB	1.38442	40.2783
CJA_2324	CJA_2324	putative ABC transporter substrate binding protein	2.12415	101.855
CJA_2325	CJA_2325	hypothetical protein	2.26304	18.5605
CJA_2326	CJA_2326	hypothetical protein	2.03994	24.5593
CJA_2330	CJA_2330	hypothetical protein	2.02062	38.7984
CJA_2331	CJA_2331	putative dibenzothiophene desulfurization enzyme B	1.64405	40.8188
CJA_2333	CJA_2333	putative tonB-dependent receptor protein	1.72009	97.1075
CJA_2334	CJA_2334	putative dibenzothiophene desulfurization enzyme B	1.47197	53.3565
CJA_2335	CJA_2335	putative alkanesulfonate monooxygenase	1.36971	52.544
CJA_2336	CJA_2336	hypothetical protein	1.54194	59.2238
CJA_2337	CJA_2337	putative dibenzothiophene desulfurization enzyme B	1.83017	54.7007
CJA_2338	CJA_2338	hypothetical protein	1.68838	10.1919
CJA_2339	CJA_2339	hypothetical protein	1.55943	5.03948
CJA_2340	CJA_2340	ABC transporter ATP-bind protein/membrane protein	1.61938	53.1781
CJA_2341	CJA_2341	ABC transporter ATP-binding protein	1.42249	40.493
CJA_2342	CJA_2342	molybdenum-pterin-binding domain-containing protein	1.85202	15.6986
CJA_2343	CJA_2343	AtsC	1.82579	47.0955
CJA_2345	CJA_2345	Rhodanese-like domain-containing protein	3.02219	187.246
CJA_2346	CJA_2346	hypothetical protein	1.68062	73.9389
CJA_2347	CJA_2347	sulfate ABC transporter permease CysW	1.42967	51.0277
CJA_2348	CJA_2348	sulfate ABC transporter permease CysT	1.58782	73.2985
CJA_2350	CJA_2350	transporter, major facilitator family subfamily	1.85318	77.5843
CJA_2351	CJA_2351	hypothetical protein	1.36302	2.10876
CJA_2360	CJA_2360	putative lipoprotein	1.55636	64.6895
CJA_2362	CJA_2362	hypothetical protein	1.38123	28.9407
CJA_2391	CJA_2391	hypothetical protein	1.14639	24.9688
CJA_2407	CJA_2407	hypothetical protein	1.00142	24.4977
CJA_2412	CJA_2412	hypothetical protein	2.45832	74.4823
CJA_2414	CJA_2414	BNR/Asp-box repeat domain-containing protein	1.13522	48.1727
CJA_2423	CJA_2423	hypothetical protein	1.17109	33.6759
CJA_2427	CJA_2427	putative exosortase interaction domain-containing protein	1.04955	31.2419
CJA_2428	CJA_2428	Flavodoxin-like fold subfamily	1.14656	24.3799
CJA_2444	CJA_2444	histidine kinase sensor protein	1.11224	37.6767
CJA_2445	CJA_2445	two-component response regulator	1.35377	22.6932
CJA_2458	CJA_2458	hypothetical protein	1.51176	43.2833
CJA_2459	CJA_2459	putative TonB-dependent receptor	1.5191	35.0703
CJA_2460	CJA_2460	EAL domain-containing protein	1.23264	53.3195
CJA_2461	CJA_2461	putative sensor/response hybrid	1.12216	38.5691
CJA_2470	CJA_2470	hypothetical protein	1.97277	3.94174
CJA_2474	CJA_2474	hypothetical protein	3.14929	14.1846
CJA_2476	CJA_2476	hypothetical protein	2.81625	27.4529
CJA_2486	CJA_2486	hypothetical protein	1.47955	43.9801
CJA_2499	CJA_2499	extracellular polysaccharide production regulatory protein	1.79266	33.6437
CJA_2503	CJA_2503	hypothetical protein	1.28223	15.4159
CJA_2505	CJA_2505	hypothetical protein	1.32733	25.5351
CJA_2506	CJA_2506	hypothetical protein	1.20127	18.7841
CJA_2507	CJA_2507	hypothetical protein	1.6853	38.3171
CJA_2511	CJA_2511	hypothetical protein	1.40113	14.6107
CJA_2512	CJA_2512	Integrase core domain-containing protein	1.01391	13.7192
CJA_2537	CJA_2537	hypothetical protein	1.01159	19.976
CJA_2538	CJA_2538	plasmolipin	1.97503	70.0536
CJA_2558	CJA_2558	signal-transducing histidine kinase	1.6195	94.8144
CJA_2559	CJA_2559	two-component response regulator	1.45443	30.1504
CJA_2560	CJA_2560	response regulator	1.35514	48.3648
CJA_2609	CJA_2609	hypothetical protein	1.02081	28.0051
CJA_2614	CJA_2614	hypothetical protein	2.61113	38.9294
CJA_2617	CJA_2617	hypothetical protein	2.02468	34.447
CJA_2620	CJA_2620	hypothetical protein	2.42113	78.4896
CJA_2622	CJA_2622	IS66 family element, transposase	1.40425	8.52535
CJA_2623	CJA_2623	Rhs family protein	1.80463	87.806
CJA_2639	CJA_2639	PAS domain S-box protein	1.38755	50.9865
CJA_2684	CJA_2684	putative energy transducer TonB, C-terminal region	1.24518	23.4993
CJA_2708	CJA_2708	hypothetical protein	2.91475	32.5552
CJA_2711	CJA_2711	hypothetical protein	1.45152	11.4068
CJA_2712	CJA_2712	hypothetical protein	1.38822	7.23636
CJA_2713	CJA_2713	tryptophan halogenase	1.1511	45.4144
CJA_2714	CJA_2714	hypothetical protein	1.44682	48.3328
CJA_2718	CJA_2718	ABC transporter substrate-binding protein	1.34358	47.0717
CJA_2719	CJA_2719	ABC transporter permease	1.25698	28.1508
CJA_2720	CJA_2720	ABC transporter ATP-binding protein	1.30743	26.1662
CJA_2721	CJA_2721	hypothetical protein	1.01104	18.1132
CJA_2722	CJA_2722	hypothetical protein	1.29324	23.2678
CJA_2723	CJA_2723	urea amidolyase-like protein	1.35067	40.5608
CJA_2724	CJA_2724	hypothetical protein	1.02939	21.99
CJA_2761	CJA_2761	hypothetical protein	1.59451	10.9385
CJA_2762	CJA_2762	AraC family transcriptional regulator domain-containing protein	1.59573	58.4103
CJA_2850	CJA_2850	hypothetical protein	1.13144	3.67878
CJA_2851	CJA_2851	hypothetical protein	1.44148	53.2724
CJA_2852	CJA_2852	hypothetical protein	1.22971	7.27115
CJA_2856	CJA_2856	IS66 family element, transposase	1.99572	3.88901
CJA_2860	CJA_2860	hypothetical protein	1.21545	18.9216
CJA_2861	CJA_2861	hypothetical protein	1.07214	17.5851
CJA_2870	CJA_2870	hypothetical protein	2.49708	40.3149
CJA_2871	CJA_2871	hypothetical protein	2.63027	27.2441
CJA_2875	CJA_2875	hypothetical protein	1.04505	8.4599
CJA_2880	CJA_2880	hypothetical protein	1.39235	62.9366
CJA_2886	CJA_2886	DNA polymerase II	1.2075	39.3838
CJA_2890	CJA_2890	hypothetical protein	1.78932	7.53694
CJA_2893	CJA_2893	hypothetical protein	1.00589	3.34738
CJA_2915	CJA_2915	BNR/Asp-box repeat domain-containing protein	1.45597	65.7561
CJA_2941	CJA_2941	putative cheB, glutamate methylesterase	1.20941	33.7004
CJA_2943	CJA_2943	methyl-accepting chemotaxis protein	1.1423	52.4153
CJA_2951	CJA_2951	IS66 family element, transposase	1.36043	3.34472
CJA_2954	CJA_2954	molybdopterin oxidoreductase Fe4S4 domain family protein	1.38145	52.3068
CJA_2958	CJA_2958	hypothetical protein	1.92347	5.93004
CJA_2962	CJA_2962	acyltransferase family protein	1.24525	46.054
CJA_2986	CJA_2986	putative exosortase interaction domain-containing protein	1.67806	56.805
CJA_2988	CJA_2988	hypothetical protein	1.73108	37.3408
CJA_2989	CJA_2989	hypothetical protein	2.03493	31.9461
CJA_2990	CJA_2990	putative lipoprotein	1.66959	27.3043
CJA_2991	CJA_2991	putative DNA binding protein	1.68388	38.4665
CJA_3000	CJA_3000	MmpIV	1.42212	36.6078
CJA_3003	CJA_3003	EpoC	1.07164	40.2289
CJA_3004	CJA_3004	putative BarE protein	1.88655	66.9398
CJA_3013	CJA_3013	similar to Escherichia coli YicJ	1.30568	58.71
CJA_3015	CJA_3015	L-arabinose isomerase	1.22659	35.1625
CJA_3021	CJA_3021	sugar ABC transporter permease	1.11335	20.9277
CJA_3022	CJA_3022	inner membrane ABC transporter permease YjfF	1.02786	19.3481
CJA_3023	CJA_3023	hypothetical protein	1.13799	34.7616
CJA_3034	CJA_3034	hypothetical protein	1.39188	59.7539
CJA_3035	CJA_3035	hypothetical protein	1.29371	12.5596
CJA_3036	CJA_3036	hypothetical protein	1.24134	28.7138
CJA_3037	CJA_3037	hypothetical protein	1.02271	8.22005
CJA_3038	CJA_3038	putative AAA family ATPase	1.28094	49.619
CJA_3039	CJA_3039	hypothetical protein	1.15178	37.6946
CJA_3041	CJA_3041	hypothetical protein	1.19071	27.3101
CJA_3042	CJA_3042	hypothetical protein	1.34104	20.2137
CJA_3043	CJA_3043	hypothetical protein	1.45187	32.169
CJA_3044	CJA_3044	hypothetical protein	1.37532	27.2783
CJA_3045	CJA_3045	hypothetical protein	1.70323	21.3925
CJA_3046	CJA_3046	hypothetical protein	1.19806	25.1848
CJA_3047	CJA_3047	hypothetical protein	1.57385	27.4263
CJA_3048	CJA_3048	hypothetical protein	1.6816	35.8295
CJA_3049	CJA_3049	hypothetical protein	1.87993	12.5682
CJA_3050	CJA_3050	hypothetical protein	1.97965	72.6397
CJA_3051	CJA_3051	hypothetical protein	1.80841	29.0117
CJA_3052	CJA_3052	hypothetical protein	1.79882	55.4549
CJA_3053	CJA_3053	hypothetical protein	1.99472	31.5288
CJA_3054	CJA_3054	phage tail sheath protein	2.8275	74.3863
CJA_3055	CJA_3055	hypothetical protein	2.5015	58.819
CJA_3056	CJA_3056	hypothetical protein	3.07809	96.1556
CJA_3057	CJA_3057	hypothetical protein	2.99018	86.8209
CJA_3058	CJA_3058	hypothetical protein	2.89137	56.6053
CJA_3059	CJA_3059	hypothetical protein	2.59515	23.4295
CJA_3062	CJA_3062	xylulose kinase	1.43285	42.7101
CJA_3065	CJA_3065	hypothetical protein	1.59249	51.3821
CJA_3085	CJA_3085	putative sensory box protein	1.25602	47.0176
CJA_3092	CJA_3092	hypothetical protein	1.06324	11.2687
CJA_3093	CJA_3093	iron-sulfur cluster-binding protein	1.25667	38.0637
CJA_3094	CJA_3094	hypothetical protein	1.52504	68.1404
CJA_3095	CJA_3095	hypothetical protein	1.34588	33.8089
CJA_3096	CJA_3096	hypothetical protein	1.05271	21.4753
CJA_3097	CJA_3097	hypothetical protein	1.37731	24.2664
CJA_3105	CJA_3105	hypothetical protein	1.14654	6.55199
CJA_3109	CJA_3109	hypothetical protein	1.13961	6.82597
CJA_3110	CJA_3110	beta-lactamase	1.32629	51.9885
CJA_3111	CJA_3111	hypothetical protein	1.92905	53.7426
CJA_3112	CJA_3112	putative dipeptidyl peptidase IV	1.53135	41.711
CJA_3114	CJA_3114	hypothetical protein	2.05289	44.9842
CJA_3115	CJA_3115	putative lipoprotein	1.16536	22.7942
CJA_3122	CJA_3122	hypothetical protein	1.16234	10.0883
CJA_3154	CJA_3154	hypothetical protein	1.01588	5.97404
CJA_3160	CJA_3160	tonB dependent receptor-like protein	1.11678	29.2798
CJA_3162	CJA_3162	hypothetical protein	1.28246	39.5262
CJA_3168	CJA_3168	hypothetical protein	1.11523	6.40037
CJA_3179	CJA_3179	hypothetical protein	1.56591	20.2103
CJA_3180	CJA_3180	hypothetical protein	1.90438	18.4421
CJA_3181	CJA_3181	hypothetical protein	3.80504	25.7541
CJA_3182	CJA_3182	putative PAP2 superfamily	1.79517	19.5179
CJA_3184	CJA_3184	transposase IS4 family	1.28961	14.0132
CJA_3195	CJA_3195	putative Macrolide-efflux protein	1.58483	54.2469
CJA_3196	CJA_3196	microcystin synthetase associated thioesterase	1.54748	38.9328
CJA_3199	CJA_3199	hypothetical protein	2.47785	26.1912
CJA_3200	CJA_3200	hypothetical protein	2.06267	38.8589
CJA_3201	CJA_3201	hypothetical protein	2.25448	53.6048
CJA_3202	CJA_3202	hypothetical protein	1.82851	33.3805
CJA_3203	CJA_3203	hypothetical protein	1.35394	25.3207
CJA_3221	CJA_3221	hypothetical protein	1.12754	27.0277
CJA_3222	CJA_3222	hypothetical protein	1.16521	30.0743
CJA_3231	CJA_3231	PepSY-associated TM helix family protein	1.43391	60.1027
CJA_3232	CJA_3232	hypothetical protein	1.43616	21.9618
CJA_3234	CJA_3234	transporter, solute:sodium symporter (SSS) family	1.14092	19.1924
CJA_3235	CJA_3235	hypothetical protein	1.40697	14.6767
CJA_3238	CJA_3238	L-2,4-diaminobutyric acid acetyltransferase	1.9004	72.9228
CJA_3239	CJA_3239	hypothetical protein	2.11973	35.6485
CJA_3240	CJA_3240	MarR family transcriptional regulator	1.22933	36.4929
CJA_3241	CJA_3241	hypothetical protein	2.00575	28.34
CJA_3242	CJA_3242	ISCja2, transposase	1.78106	2.13631
CJA_3243	CJA_3243	mannosidase-like protein	1.52944	32.641
CJA_3245	CJA_3245	hypothetical protein	1.60339	20.5024
CJA_3250	CJA_3250	3-dehydroquinate synthase	1.14024	22.9704
CJA_3251	CJA_3251	phytanoyl-CoA dioxygenase (PhyH) family protein	1.38644	21.8668
CJA_3253	CJA_3253	putative glucokinase	1.70432	65.8497
CJA_3256	CJA_3256	hypothetical protein	1.27985	34.3602
CJA_3257	CJA_3257	homolog of 4-aminobutyrate aminotransferase GabT of E. coli	1.13495	31.7778
CJA_3258	CJA_3258	hypothetical protein	1.28307	12.3325
CJA_3259	CJA_3259	hypothetical protein	1.2945	23.0854
CJA_3260	CJA_3260	ABC transporter ATP-binding protein	1.63716	65.3232
CJA_3261	CJA_3261	ABC transporter domain-containing protein	1.91306	67.3703
CJA_3262	CJA_3262	kinase, pfkB family	2.43192	70.1175
CJA_3276	CJA_3276	hypothetical protein	1.29934	41.6513
CJA_3277	CJA_3277	hypothetical protein	1.69304	51.5702
CJA_3278	CJA_3278	AraC family transcriptional regulator domain-containing protein	2.25265	72.0129
CJA_3283	CJA_3283	hypothetical protein	1.35107	10.7443
CJA_3284	CJA_3284	AraC family transcriptional regulator	2.13188	57.1391
CJA_3285	CJA_3285	hypothetical protein	2.53617	32.7014
CJA_3293	CJA_3293	Sigma-54 interaction domain-containing protein	1.68784	81.5529
CJA_3299	CJA_3299	putative transcriptional regulator	1.46778	45.4418
CJA_3301	CJA_3301	hypothetical protein	1.58131	16.2294
CJA_3345	CJA_3345	CAAX amino terminal protease family protein	1.00792	28.871
CJA_3349	CJA_3349	hypothetical protein	1.70555	10.4673
CJA_3395	CJA_3395	EAL domain-containing protein	1.46824	36.8999
CJA_3401	CJA_3401	hypothetical protein	1.21254	13.3837
CJA_3403	CJA_3403	putative exosortase interaction domain-containing protein	3.59766	10.4486
CJA_3404	CJA_3404	transmembrane protein EpsH	1.10325	20.8896
CJA_3414	CJA_3414	hypothetical protein	1.66477	107.523
CJA_3467	CJA_3467	tryptophan halogenase	1.44465	40.386
CJA_3468	CJA_3468	extracellular solute-binding protein	1.62723	44.6622
CJA_3469	CJA_3469	hypothetical protein	1.47639	54.7836
CJA_3471	CJA_3471	hypothetical protein	2.66712	9.00741
CJA_3486	CJA_3486	metallo-phosphoesterase	1.0691	17.7565
CJA_3508	CJA_3508	hypothetical protein	1.46292	46.5135
CJA_3509	CJA_3509	hypothetical protein	1.09128	8.81013
CJA_3510	CJA_3510	putative two-component sensor	1.45653	63.1287
CJA_3516	CJA_3516	hypothetical protein	1.00987	30.6604
CJA_3520	CJA_3520	hypothetical protein	1.77129	13.037
CJA_3533	CJA_3533	hypothetical protein	1.14393	11.2021
CJA_3562	CJA_3562	hypothetical protein	1.10845	13.179
CJA_3574	CJA_3574	hypothetical protein	1.44583	11.2759
CJA_3575	CJA_3575	hypothetical protein	2.15849	56.1729
CJA_3576	CJA_3576	hypothetical protein	1.148	4.75562
CJA_3577	CJA_3577	hypothetical protein	1.52652	24.0723
CJA_3578	CJA_3578	hypothetical protein	1.96622	35.0026
CJA_3597	CJA_3597	hypothetical protein	1.25669	2.61467
CJA_3608	CJA_3608	putative virulence-associated protein	1.26892	17.788
CJA_3614	CJA_3614	multidrug ABC transporter permease	1.74136	72.2891
CJA_3615	CJA_3615	multidrug ABC transporter ATPase	1.20591	27.6935
CJA_3616	CJA_3616	membrane-fusion protein	1.6896	70.1543
CJA_3617	CJA_3617	transcriptional regulator	1.37962	36.3828
CJA_3629	CJA_3629	hypothetical protein	1.50167	50.3497
CJA_3634	CJA_3634	hypothetical protein	1.32006	19.8811
CJA_3660	CJA_3660	hypothetical protein	1.06117	24.4725
CJA_3663	CJA_3663	hypothetical protein	1.13431	34.9514
CJA_3667	CJA_3667	hypothetical protein	1.93044	15.0598
CJA_3686	CJA_3686	hypothetical protein	1.28864	48.0233
CJA_3689	CJA_3689	hypothetical protein	1.13303	14.2397
CJA_3690	CJA_3690	hypothetical protein	1.46693	22.4339
CJA_3695	CJA_3695	CzcA family heavy metal efflux pump	1.1761	36.6908
CJA_3696	CJA_3696	cation efflux system protein	1.12216	15.3701
CJA_3699	CJA_3699	Permease of the major facilitator superfamily	1.19176	24.1457
CJA_3713	CJA_3713	hypothetical protein	1.36152	15.3417
CJA_3718	CJA_3718	hypothetical protein	2.35534	40.0073
CJA_3723	CJA_3723	hypothetical protein	1.13088	18.0686
CJA_3724	CJA_3724	hypothetical protein	1.15577	26.0427
CJA_3727	CJA_3727	hypothetical protein	1.16362	14.9623
CJA_3747	CJA_3747	Chitosanase Csn46F	2.42762	76.4731
CJA_3748	CJA_3748	hypothetical protein	3.03246	21.0062
CJA_3749	CJA_3749	hypothetical protein	2.63382	44.0647
CJA_3750	CJA_3750	aminotransferase	2.29563	49.6092
CJA_3751	CJA_3751	hypothetical protein	2.02159	61.4651
CJA_3752	CJA_3752	FAD binding domain-containing protein	1.24026	31.6432
CJA_3754	CJA_3754	choline/carnitine o-acyltransferase superfamily protein	1.16948	29.9955
CJA_3756	CJA_3756	hypothetical protein	1.2845	42.3349
CJA_3758	CJA_3758	hypothetical protein	1.06546	25.4181
CJA_3761	CJA_3761	hypothetical protein	1.70354	45.4728
CJA_3764	CJA_3764	hypothetical protein	2.68553	8.9742
CJA_3765	CJA_3765	hypothetical protein	2.20657	8.92934
CJA_3766	CJA_3766	integral membrane protein	1.90415	43.5346
CJA_3779	CJA_3779	putative lipoprotein	1.18225	25.3693
CJA_3780	CJA_3780	hypothetical protein	2.12659	61.4941
CJA_3783	CJA_3783	IS66 family element, transposase	2.5814	7.09535
CJA_3785	CJA_3785	ISCja1, transposase orfB	2.66588	11.4976
CJA_3786	CJA_3786	ISCja1, transposase orfA	2.18724	19.6399
CJA_3788	CJA_3788	hypothetical protein	1.08601	8.80748
CJA_3792	CJA_3792	ISCja1, transposase orfB	2.676	13.7608
CJA_3821	CJA_3821	hypothetical protein	1.41737	6.95267
CJA_3849	CJA_3849	tRNA	1.71274	16.4831
CJA_3903	CJA_3903	tRNA	2.15766	26.7835
CJA_3919	CJA_3919	tRNA	2.19234	19.397
CJA_3922	CJA_3922	tRNA	2.03539	11.4755
CJA_3936	CJA_3936	tRNA	1.91831	16.5101
CJA_4117	CJA_4117	tRNA	1.12304	12.9507
CJA_4146	CJA_4146	tRNA	1.16375	7.96574
CJA_0867	coxG	cytochrome oxidase assembly factor	2.30932	85.8274
CJA_0610	cpsA	capsular polysaccharide biosynthesis protein	1.86261	87.583
CJA_1407	creC	sensory histidine kinase CreC	1.12288	25.7488
CJA_1408	creD	hypothetical protein	1.71784	104.331
CJA_2570	cspD	cold-shock protein CspD	1.17333	32.6985
CJA_0873	cyoE	protoheme IX farnesyltransferase	2.05745	61.6356
CJA_2535	cysJ	sulfite reductase (NADPH) flavoprotein alpha-component	1.59765	74.9515
CJA_2612	djlA	Dna-J like membrane chaperone protein	1.55491	37.7467
CJA_3237	ectB	diaminobutyrate--2-oxoglutarate aminotransferase	1.05546	37.6121
CJA_0624	epsE	EpsE	1.31181	16.5758
CJA_2521	fadL	putative fatty acid transport system, membrane protein	2.17352	90.3128
CJA_2299	fagA	fagA protein	1.54632	26.0045
CJA_1286	fimC	type 1 pilus chaperone FimC	2.39821	110.856
CJA_1287	fimD	type 1 pili usher protein FimD	1.80536	86.9518
CJA_0963	fmdA	amidase	1.50182	53.949
CJA_0958	fmdF	ABC transporter permease	1.83306	71.4631
CJA_1132	fucP	L-fucose permease	1.54914	39.2975
CJA_2300	fumC	fumarate hydratase	1.0132	33.7887
CJA_2205	galT	galactose-1-phosphate uridylyltransferase	1.27253	36.2404
CJA_3254	glgC	glucose-1-phosphate adenylyltransferase	1.56055	22.5011
CJA_1242	gntR	GntR family transcriptional regulator	1.73579	39.6222
CJA_0272	gt1B	rhamnosyltransferase gt1B	1.48389	22.2008
CJA_3197	gt1C	glycosyl transferase family protein	1.48772	35.4717
CJA_0614	gt25A	glycosyl transferase family protein	1.33004	37.6486
CJA_0617	gt26A	glycosyl transferase family protein	1.22994	10.6961
CJA_0616	gt4J-1	glycosyl transferase family protein	1.23395	22.3681
CJA_3255	gt5B	glycosyl transferase family protein	1.53012	43.7589
CJA_2999	halA	halogenase A	1.34671	25.2372
CJA_2679	hasR	HasR protein	1.33692	69.8483
CJA_1092	hspC2	small heat shock protein	1.51362	49.2087
CJA_1197	hupA	hypothetical protein	1.73926	44.5476
CJA_3186	int	integrase	1.92644	37.7657
CJA_1604	lctP	L-lactate permease	1.01323	27.0793
CJA_1131	lldD	L-lactate dehydrogenase	1.31105	42.866
CJA_2274	mgtC	Mg(2+) transport ATPase	1.26571	23.0604
CJA_1581	mod	type III restriction-modification system methyltransferase	1.41046	19.6481
CJA_0317	modB	molybdate ABC transporter permease	1.65298	50.306
CJA_3060	mopR	MopR	1.39597	32.354
CJA_2344	msuE	FMN reductase	2.03732	66.5603
CJA_3198	mxaD	MxaD	1.56828	78.7152
CJA_1528	nahO	acetaldehyde dehydrogenase	1.98374	71.152
CJA_2030	narB	assimilatory nitrate reductase	2.65418	38.9413
CJA_0324	nirB	nitrite reductase [NAD(P)H] large subunit	1.82593	79.1785
CJA_0325	nirD	nitrite reductase [NAD(P)H] small subunit	1.63797	40.3246
CJA_1546	norB	nitric oxide reductase qNor type	1.16297	41.3767
CJA_0009	nrtA	ABC transporter nitrate-binding protein	1.2383	49.0292
CJA_0011	nrtC	ABC transporter ATP-binding protein	1.47362	37.6824
CJA_1293	ompA	outer membrane protein A	2.6819	108.777
CJA_0840	oruR	AraC family transcriptional regulator	1.30949	22.3488
CJA_3252	pbg4A	6-phospho-beta-glucosidase	1.71361	39.1254
CJA_1845	pbrT	PbrT protein	1.18513	17.1748
CJA_0260	phnL	ABC transporter ATP-binding protein	1.0344	9.83169
CJA_2998	pksE	polyketide synthesis protein	1.17534	17.3053
CJA_0176	pntA	NAD(P) transhydrogenase subunit alpha	1.37372	23.3422
CJA_2031	prrA	TonB-dependent outer membrane receptor	1.22788	39.0256
CJA_1880	psbS	PsbS	1.20322	13.1411
CJA_2780	pstA	phosphate ABC transporter permease	1.18663	39.8956
CJA_2781	pstC	phosphate ABC transporter permease	1.36789	64.8905
CJA_2782	pstS	phosphate binding protein	1.18733	29.355
CJA_1867	pvdE	pyoverdine ABC transporter permease/ATP-binding protein	1.86544	55.4431
CJA_1582	res	type III restriction system endonuclease	1.39996	25.6112
CJA_3886	rrfB	5S ribosomal RNA	3.2107	2.7929
CJA_2332	sfnR	sigma54-dependent transcriptional regulator	1.85414	78.4321
CJA_2237	srpH	serine acetyltransferase	2.25874	93.7424
CJA_2235	srpI	major membrane protein I	1.37429	43.4469
CJA_3800	tnsB	Tn7-Cj, transposase protein TnsB	1.05301	15.1112
CJA_3798	tnsD	Tn7-Cj, transposition protein TnsD	1.52081	21.716
CJA_3797	tnsE	Tn7-Cj, transposition protein TnsE	2.22335	35.3764
CJA_1857	trkH-2	potassium uptake protein TrkH	1.24995	21.6861
CJA_1301	uvs044	hypothetical protein	1.01151	17.2389
CJA_1137	uxaA	UxaA family hydrolase	1.55381	35.2438
CJA_1863	vbsA	N6-hydroxylysine acetyl transferase	2.38525	51.2107
CJA_2619	wapA	Rhs family protein	2.64617	63.9054
CJA_0546	xdhA	xanthine dehydrogenase, XdhA subunit	1.50276	21.8815
CJA_0547	xdhB	xanthine dehydrogenase	1.70787	59.4049
